# Supplementary material for: Simple sequence proteins in prokaryotic proteomes
Source: BMC Genomics. 2006 Jun 8;7:141. doi: 10.1186/1471-2164-7-141 (PMC1524752; doi:10.1186/1471-2164-7-141)
Supplement: Additional File 1 — Microbial Organism Information, containing information on the species Taxonomy ID, Organism Name, Super Kingdom, Group Sequence Status, Genome Size, GC Content, Gram Stain, Shape, Arrangment, Endospores, Motility, Salinity, Oxygen Requirement, Habitat, Temperature range, Pathogenic host and Disease caused. [file 1471-2164-7-141-S1.xls]

## Sheet: TestSet
## Microbial Organism Information Page
Taxonomy ID	Organism Name	Super Kingdom	Group	Sequence Status	Genome Size	GC Content	Gram Stain	Shape	Arrangment	Endospores	Motility	Salinity	Oxygen Req	Habitat	Temp. range	Pathogenic in	Disease
62977	Acinetobacter sp. ADP1	Bacteria	Gammaproteobacteria	complete	3.6	40.4	-	Coccobacillus	Pairs	No	No	Non-halophilic	Aerobic	Multiple	Mesophilic	Human	Nosocomial infections in immunocompromised individuals
272557	Aeropyrum pernix K1	Archaea	Crenarchaeota	complete	1.67	67		Coccus	Singles	No	Yes	Mesophilic	Aerobic	Specialized	Hyperthermophilic	No
176299	Agrobacterium tumefaciens str. C58	Bacteria	Alphaproteobacteria	complete	5.67	59	-	Rod	Singles, Pairs		Yes		Aerobic	Multiple	Mesophilic	Plant
234826	Anaplasma marginale str. St. Maries	Bacteria	Alphaproteobacteria	complete	1.2	49.8		Coccus	Singles				Aerobic	Host-associated		Cattle	Bovine anaplasmosis
224324	Aquifex aeolicus VF5	Bacteria	Aquificae	complete	1.59	43	-	Coccus					Aerobic	Specialized	Hyperthermophilic	No
224325	Archaeoglobus fulgidus DSM 4304	Archaea	Euryarchaeota	complete	2.18	46		Irregular coccus	Singles, Pairs		Yes		Anaerobic	Aquatic	Hyperthermophilic	No
76114	Azoarcus sp. EbN1	Bacteria	Betaproteobacteria	complete	4.73	65.1	-	Rods	Singles		Yes	Non-halophilic	Facultative	Terrestrial	Mesophilic	No	None
261594	Bacillus anthracis str. 'Ames Ancestor'	Bacteria	Firmicutes	complete	5.5	35.2	+	Rod	Singles, Pairs, Chains	Yes	Yes		Facultative	Terrestrial	Mesophilic	Animal	Anthrax
198094	Bacillus anthracis str. Ames	Bacteria	Firmicutes	complete	5.23	35	+	Rod	Singles, Pairs, Chains	Yes	Yes		Facultative	Multiple	Mesophilic	Animal	Anthrax
260799	Bacillus anthracis str. Sterne	Bacteria	Firmicutes	complete	5.23	35.4	+	Rod	Singles, Pairs, Chains	Yes	Yes		Facultative	Multiple	Mesophilic	Animal	Anthrax
222523	Bacillus cereus ATCC 10987	Bacteria	Firmicutes	complete	5.43	38	+	Rod	Chains	Yes	Yes		Aerobic	Terrestrial	Mesophilic	Human	Food poisoning
226900	Bacillus cereus ATCC 14579	Bacteria	Firmicutes	complete	5.43	38	+	Rod	Chains	Yes	Yes		Aerobic	Terrestrial	Mesophilic	Human	Food poisoning
288681	Bacillus cereus E33L	Bacteria	Firmicutes	complete	5.84	35.4	+	Rod	Chains	Yes	Yes		Aerobic	Terrestrial	Mesophilic	Human, Animal	Food poisoning
66692	Bacillus clausii KSM-K16	Bacteria	Firmicutes	complete	4.3	44.8
272558	Bacillus halodurans C-125	Bacteria	Firmicutes	complete	4.2	43	+	Rod		Yes	Yes		Facultative	Multiple	Mesophilic	No
279010	Bacillus licheniformis ATCC 14580	Bacteria	Firmicutes	complete	4.22	46.2	+	Rod	Singles, Chains	Yes	Yes		Facultative	Terrestrial	Mesophilic	Human	Food poisoning
224308	Bacillus subtilis subsp. subtilis str. 168	Bacteria	Firmicutes	complete	4.21	42	+	Rod	Singles, Chains	Yes	Yes		Facultative	Terrestrial	Mesophilic	No
281309	Bacillus thuringiensis serovar konkukian str. 97-27	Bacteria	Firmicutes	complete	5.31	35.4	+	Rod		Yes	Yes		Facultative	Multiple	Mesophilic	Insect	Sotto disease
272559	Bacteroides fragilis NCTC 9343	Bacteria	Bacteroidetes/Chlorobi	complete	5.24	44	-	Rod	Singles				Anaerobic	Host-associated	Mesophilic	Human	Severe infection, diarrhea, and abcesses
295405	Bacteroides fragilis YCH46	Bacteria	Bacteroidetes/Chlorobi	complete	5.31	33.5	-	Rod	Singles				Anaerobic		Mesophilic	Human	Severe infection, diarrhea, and abcesses
226186	Bacteroides thetaiotaomicron VPI-5482	Bacteria	Bacteroidetes/Chlorobi	complete	6.29	42	+	Rod	Singles				Anaerobic	Host-associated	Mesophilic	Mammals	Opportunistic peritoneal diseases
283166	Bartonella henselae str. Houston-1	Bacteria	Alphaproteobacteria	complete	1.93	38.2	-	Rod		No			Aerobic	Host-associated	Mesophilic	Human, Animal	Bacillary angiomatosis, Cat scratch fever
283165	Bartonella quintana str. Toulouse	Bacteria	Alphaproteobacteria	complete	1.58	38.8	-	Rod		No			Aerobic	Host-associated	Mesophilic	Human	Bacillary angiomatosis, Trench fever
264462	Bdellovibrio bacteriovorus HD100	Bacteria	Deltaproteobacteria	complete	3.78	50.6	-	Curved	Singles	No	Yes		Aerobic	Multiple	Mesophilic	Gram-negative bacteria
206672	Bifidobacterium longum NCC2705	Bacteria	Actinobacteria	complete	2.26	60	+	Rod	Singles, Pairs, Chains	No	No	Non-halophilic	Anaerobic	Host-associated	Mesophilic	No	No
257310	Bordetella bronchiseptica RB50	Bacteria	Betaproteobacteria	complete	5.34	68	-	Rod	Singles, Pairs, Chains		Yes		Aerobic	Host-associated	Mesophilic	Animal	Respiratory diseases
257311	Bordetella parapertussis 12822	Bacteria	Betaproteobacteria	complete	4.77	68	-	Rod	Singles, Pairs, Chains				Aerobic	Host-associated	Mesophilic	Human, Sheep	Respiratory deseases
257313	Bordetella pertussis Tohama I	Bacteria	Betaproteobacteria	complete	4.09	68	-	Rod	Singles, Pairs, Chains				Aerobic	Host-associated	Mesophilic	Human	Respiratory deseases
224326	Borrelia burgdorferi B31	Bacteria	Spirochaetes	complete	1.52	28		Spiral		No	Yes		Aerobic	Host-associated	Mesophilic	Human	Lyme disease
290434	Borrelia garinii PBi	Bacteria	Spirochaetes	complete	0.99	28		Spiral		No	Yes			Host-associated	Mesophilic	Human	Lyme disease
224911	Bradyrhizobium japonicum USDA 110	Bacteria	Alphaproteobacteria	complete	9.11	64	-	Rod			Yes		Aerobic	Host-associated	Mesophilic	No
262698	Brucella abortus biovar 1 str. 9-941	Bacteria	Alphaproteobacteria	complete	3.29	57.2	-	Rod,Coccus	Singles, Groups				Facultative	Host-associated	Mesophilic	Human, Cattle	Brucellosis
224914	Brucella melitensis 16M	Bacteria	Alphaproteobacteria	complete	3.29	57	-	Coccobacillus	Singles, Pairs, Chains				Aerobic	Host-associated	Mesophilic	Human, Animal	Brucellosis
204722	Brucella suis 1330	Bacteria	Alphaproteobacteria	complete	3.32	57	-	Coccobacillus	Singles, Pairs, Chains				Aerobic	Host-associated	Mesophilic	Human, Animal	Brucellosis, infectious abortions, fever
107806	Buchnera aphidicola str. APS (Acyrthosiphon pisum)	Bacteria	Gammaproteobacteria	complete	0.66	26	-		Singles					Host-associated	Mesophilic	No	None
224915	Buchnera aphidicola str. Bp (Baizongia pistaciae)	Bacteria	Gammaproteobacteria	complete	0.62	26	-		Singles					Host-associated	Mesophilic	No
198804	Buchnera aphidicola str. Sg (Schizaphis graminum)	Bacteria	Gammaproteobacteria	complete	0.64	26	-		Singles					Host-associated	Mesophilic	No
243160	Burkholderia mallei ATCC 23344	Bacteria	Betaproteobacteria	complete	5.84	68	-	Rod	Singles		No			Host-associated	Mesophilic	Human, Animal	Glanders and pneumonia
272560	Burkholderia pseudomallei K96243	Bacteria	Betaproteobacteria	complete	7.25	68	-	Rod			Yes		Aerobic	Terrestrial	Mesophilic	Animal	Melioidosis
195099	Campylobacter jejuni RM1221	Bacteria	Epsilonproteobacteria	complete	1.78	31	-	Spiral	Singles, Chains	No	Yes		Microaerophilic	Multiple	Mesophilic	Human	Food poisoning
192222	Campylobacter jejuni subsp. jejuni NCTC 11168	Bacteria	Epsilonproteobacteria	complete	1.64	31	-	Spiral	Singles, Chains	No	Yes		Microaerophilic	Multiple	Mesophilic	Human	Food poisoning
203907	Candidatus Blochmannia floridanus	Bacteria	Gammaproteobacteria	complete	0.71	28	-	Rod						Specialized	Mesophilic	No
291272	Candidatus Blochmannia pennsylvanicus str. BPEN	Bacteria	Gammaproteobacteria	complete	0.79	29.6
335992	Candidatus Pelagibacter ubique HTCC1062	Bacteria	Alphaproteobacteria	complete	1.31	29.7	-	Rod	Singles		No		Aerobic	Aquatic	Mesophilic
190650	Caulobacter crescentus CB15	Bacteria	Alphaproteobacteria	complete	4.02	67	-	Rod	Singles		Yes		Aerobic	Aquatic	Mesophilic	No
243161	Chlamydia muridarum Nigg	Bacteria	Chlamydiae/Verrucomicrobia	complete	1.08	40	-	Rod						Host-associated	Mesophilic	Human, Animal	Pharyngitis, bronchitis and pneumonitis
272561	Chlamydia trachomatis D/UW-3/CX	Bacteria	Chlamydiae/Verrucomicrobia	complete	1.04	40	-	Rod						Host-associated	Mesophilic	Human	Pharyngitis, bronchitis and pneumonitis
218497	Chlamydophila abortus S26/3	Bacteria	Chlamydiae/Verrucomicrobia	complete	1.14	40	-	Rod						Host-associated	Mesophilic	Human, Animal	Pharyngitis, bronchitis and pneumonitis
227941	Chlamydophila caviae GPIC	Bacteria	Chlamydiae/Verrucomicrobia	complete	1.18	40	-	Rod						Host-associated	Mesophilic	Human, Animal	pharyngitis, bronchitis and pneumonitis
115711	Chlamydophila pneumoniae AR39	Bacteria	Chlamydiae/Verrucomicrobia	complete	1.23	40	-	Rod						Host-associated	Mesophilic	Human	Pharyngitis, bronchitis and pneumonitis
115713	Chlamydophila pneumoniae CWL029	Bacteria	Chlamydiae/Verrucomicrobia	complete	1.23	40	-	Rod						Host-associated	Mesophilic	Human	Pharyngitis, bronchitis and pneumonitis
138677	Chlamydophila pneumoniae J138	Bacteria	Chlamydiae/Verrucomicrobia	complete	1.23	40	-	Rod						Host-associated	Mesophilic	Human	Pharyngitis, bronchitis and pneumonitis
182082	Chlamydophila pneumoniae TW-183	Bacteria	Chlamydiae/Verrucomicrobia	complete	1.23	40	-	Rod						Host-associated	Mesophilic	Human	Pharyngitis, bronchitis and pneumonitis
194439	Chlorobium tepidum TLS	Bacteria	Bacteroidetes/Chlorobi	complete	2.15	56		Rod	Singles				Anaerobic	Specialized	Thermophilic	No
243365	Chromobacterium violaceum ATCC 12472	Bacteria	Betaproteobacteria	complete	4.75	64.83	-	Sphere, Curved	Singles, Pairs, Chains		Yes		Facultative	Multiple	Mesophilic	Human	Diarrhea and occasionally septicemia
272562	Clostridium acetobutylicum ATCC 824	Bacteria	Firmicutes	complete	4.13	37	+	Rod	Singles, Pairs, Chains	Yes	Yes	Non-halophilic	Anaerobic	Multiple	Mesophilic	No	None
195102	Clostridium perfringens str. 13	Bacteria	Firmicutes	complete	3.09	27	+	Rod	Singles, Pairs, Chains	Yes	No	Non-halophilic	Anaerobic	Multiple	Mesophilic	Human, Animal	Gas gangrene
212717	Clostridium tetani E88	Bacteria	Firmicutes	complete	2.87	27	+	Rod	Singles, Pairs, Chains	No	Yes	Non-halophilic	Anaerobic	Multiple	Mesophilic	Human	Tetanus
167879	Colwellia psychrerythraea 34H	Bacteria	Gammaproteobacteria	complete	5.37	38	-	Rod	Singles		Yes		Facultative	Specialized	Psychrophilic	No
257309	Corynebacterium diphtheriae NCTC 13129	Bacteria	Actinobacteria	complete	2.49	53.5	+	Rod	Singles, Pairs	No	No		Aerobic	Multiple	Mesophilic	Human	Diphtheria
196164	Corynebacterium efficiens YS-314	Bacteria	Actinobacteria	complete	3.15	63.1	+	Rod	Singles, V-shaped pairs	No	No		Facultative	Multiple	Mesophilic	No	No
196627	Corynebacterium glutamicum ATCC 13032	Bacteria	Actinobacteria	complete	3.31	53.8	+	Rod	Singles, V-shaped pairs	No	No		Facultative	Multiple	Mesophilic	No	No
306537	Corynebacterium jeikeium K411	Bacteria	Actinobacteria	complete	2.48	61.4	+	Rod	Singles	No	No	Non-halophilic	Facultative	Multiple	Mesophilic	Human	Nocosomial infections
227377	Coxiella burnetii RSA 493	Bacteria	Gammaproteobacteria	complete	2.03	42.6	-	Coccobacillus	Singles				Facultative	Multiple	Mesophilic	Animal	Q-fever
159087	Dechloromonas aromatica RCB	Bacteria	Betaproteobacteria	complete	4.5	59.3	-	Rod	Singles, Chains	No	Yes		Facultative	Multiple		No
243164	Dehalococcoides ethenogenes 195	Bacteria	Chloroflexi	complete	1.47	45	+	Irregular coccus	Singles	No	Yes	Mesophilic	Anaerobic	Multiple	Mesophilic	No	No
255470	Dehalococcoides sp. CBDB1	Bacteria	Chloroflexi	complete	1.4	47	+	Irregular coccus		No	No	Mesophilic	Anaerobic	Multiple	Mesophilic	No
243230	Deinococcus radiodurans R1	Bacteria	Deinococcus-Thermus	complete	3.28	66.6	+	Coccus	Pairs, Tetrads				Aerobic	Terrestrial	Mesophilic	No
177439	Desulfotalea psychrophila LSv54	Bacteria	Deltaproteobacteria	complete	3.66	46.6	-	Rod					Anaerobic	Specialized	Psychrophilic	No
882	Desulfovibrio vulgaris subsp. vulgaris str. Hildenborough	Bacteria	Deltaproteobacteria	complete	3.77	60	-	Rod	Singles		Yes		Anaerobic	Multiple	Mesophilic	No
269484	Ehrlichia canis str. Jake	Bacteria	Alphaproteobacteria	complete	1.32	28.9	-	Pleomorphic						Host-associated		Dog	Ehrlichiosis
302409	Ehrlichia ruminantium str. Gardel	Bacteria	Alphaproteobacteria	complete	1.5	27.5	-	Pleomorphic coccus						Host-associated	Mesophilic	Ruminant	African heartwater
254945	Ehrlichia ruminantium str. Welgevonden	Bacteria	Alphaproteobacteria	complete	1.51	27.5	-	Pleomorphic coccus						Host-associated	Mesophilic	Ruminant
226185	Enterococcus faecalis V583	Bacteria	Firmicutes	complete	3.36	37.4	+	Coccus	Pairs, Chains				Facultative	Multiple	Mesophilic	Human
218491	Erwinia carotovora subsp. atroseptica SCRI1043	Bacteria	Gammaproteobacteria	complete	5.06	51	-	Rod	Singles, Pairs, Chains		Yes	Non-halophilic	Facultative	Multiple	Mesophilic	Plant	Soft rot disease of potatoes
199310	Escherichia coli CFT073	Bacteria	Gammaproteobacteria	complete	5.23	50	-	Rod	Singles, Pairs		Yes		Facultative	Host-associated	Mesophilic	Human	Urinary tract infections
83333	Escherichia coli K12	Bacteria	Gammaproteobacteria	complete	4.64	50	-	Rod	Single or pairs		Yes		Facultative	Host-associated	Mesophilic	No
83334	Escherichia coli O157:H7	Bacteria	Gammaproteobacteria	complete	5.59	50	-	Rod	Singles, Pairs		Yes		Facultative	Host-associated	Mesophilic	Human	Hemorrhagic colitis
155864	Escherichia coli O157:H7 EDL933	Bacteria	Gammaproteobacteria	complete	5.62	50	-	Rod	Singles, Pairs		Yes		Facultative	Host-associated	Mesophilic	Human	Hemorrhagic colitis
177416	Francisella tularensis subsp. tularensis SCHU S4	Bacteria	Gammaproteobacteria	complete	1.89	32.3	-	Rod	Singles		No		Aerobic	Aquatic		Human, Animal	Tularemia
190304	Fusobacterium nucleatum subsp. nucleatum ATCC 25586	Bacteria	Fusobacteria	complete	2.17	27	-	Rod	Singles	No	No		Anaerobic	Host-associated	Mesophilic	Human, Animal	Periodontal diseases and some inflammations
235909	Geobacillus kaustophilus HTA426	Bacteria	Firmicutes	complete	3.59	52	+	Rod		Yes	No		Aerobic	Aquatic	Thermophilic
243231	Geobacter sulfurreducens PCA	Bacteria	Deltaproteobacteria	complete	3.81	60.9	-	Rod			Yes		Anaerobic	Multiple	Mesophilic	No
251221	Gloeobacter violaceus PCC 7421	Bacteria	Cyanobacteria	complete	4.66	62		Rod	Singles					Terrestrial	Mesophilic
290633	Gluconobacter oxydans 621H	Bacteria	Alphaproteobacteria	complete	2.92	60.8	-	Rod	Singles		Yes		Aerobic	Multiple	Mesophilic
233412	Haemophilus ducreyi 35000HP	Bacteria	Gammaproteobacteria	complete	1.7	38.2	-	Rod	Singles				Anaerobic	Host-associated	Mesophilic	Human	Genital ulcer disease
281310	Haemophilus influenzae 86-028NP	Bacteria	Gammaproteobacteria	complete	1.91	38.5	-	Rod	Singles				Facultative	Host-associated	Mesophilic	Human	Meningitis, speticemia, otitis media, sinusitis and chronic bronchitis
71421	Haemophilus influenzae Rd KW20	Bacteria	Gammaproteobacteria	complete	1.83	38	-	Rod	Singles		No		Facultative	Host-associated	Mesophilic	Human	Meningitis, speticemia, otitis media, sinusitis and chronic bronchitis
272569	Haloarcula marismortui ATCC 43049	Archaea	Euryarchaeota	complete	4.27	61.1		Pleomorphic, Disk	Singles	No	Yes	Extreme halophilic	Aerobic	Aquatic	Mesophilic	No
64091	Halobacterium sp. NRC-1	Archaea	Euryarchaeota	complete	2.57	65.9	-	Rod	Singles	No	Yes	Extreme halophilic	Facultative	Specialized	Mesophilic	No
235279	Helicobacter hepaticus ATCC 51449	Bacteria	Epsilonproteobacteria	complete	1.8	38	-	Spiral	Singles		Yes		Aerobic	Host-associated	Mesophilic	Animal	Hepatitis, typhlitis, hepatocellular tumors, and gastric bowel disease
85962	Helicobacter pylori 26695	Bacteria	Epsilonproteobacteria	complete	1.67	38	-	Spiral	Singles		Yes		Aerobic	Host-associated	Mesophilic	Human	Gastric inflammation and peptic ulcer disease
85963	Helicobacter pylori J99	Bacteria	Epsilonproteobacteria	complete	1.64	38	-	Spiral	Singles		Yes		Aerobic	Host-associated	Mesophilic	Human	Gastric inflammation and peptic ulcer disease
283942	Idiomarina loihiensis L2TR	Bacteria	Gammaproteobacteria	complete	2.84	47.4	-	Rod			Yes		Aerobic	Specialized	Mesophilic
272621	Lactobacillus acidophilus NCFM	Bacteria	Firmicutes	complete	1.99	34.7	+	Rod	Singles				Facultative	Multiple	Mesophilic	No
257314	Lactobacillus johnsonii NCC 533	Bacteria	Firmicutes	complete	1.99	34.6	+	Rod	Singles				Facultative	Host-associated	Mesophilic	No
220668	Lactobacillus plantarum WCFS1	Bacteria	Firmicutes	complete	3.35	44.5	+	Rod	Singles				Facultative	Host-associated	Mesophilic	No
272623	Lactococcus lactis subsp. lactis Il1403	Bacteria	Firmicutes	complete	2.37	35.3	+	Coccus	Pairs, Chains				Facultative	Multiple	Mesophilic	No
297245	Legionella pneumophila str. Lens	Bacteria	Gammaproteobacteria	complete	3.41	38.4	-	Rod	Singles		Yes		Aerobic	Host-associated	Mesophilic	Animal	Legionnaire's disease
297246	Legionella pneumophila str. Paris	Bacteria	Gammaproteobacteria	complete	3.64	38.3	-	Rod	Singles		Yes		Aerobic	Host-associated	Mesophilic	Animal	Legionnaire's disease
272624	Legionella pneumophila subsp. pneumophila str. Philadelphia 1	Bacteria	Gammaproteobacteria	complete	3.4	38.3	-	Rod	Singles		Yes		Aerobic	Host-associated	Mesophilic	Animal	Legionnaire's disease
267671	Leptospira interrogans serovar Copenhageni str. Fiocruz L1-130	Bacteria	Spirochaetes	complete	4.63	35		Spiral	Singles	No	Yes		Aerobic	Host-associated	Mesophilic	Animal	Leptospirosis
189518	Leptospira interrogans serovar Lai str. 56601	Bacteria	Spirochaetes	complete	4.69	35		Spiral	Singles	No	Yes		Aerobic	Host-associated	Mesophilic	Animal	Leptospirosis
272626	Listeria innocua Clip11262	Bacteria	Firmicutes	complete	3.09	37	+	Rod	Singles, Chains		Yes		Facultative	Multiple	Mesophilic	Human
169963	Listeria monocytogenes EGD-e	Bacteria	Firmicutes	complete	2.94	37	+	Rod	Singles, Chains		Yes		Facultative	Multiple	Mesophilic	Human	Listeriosis
265669	Listeria monocytogenes str. 4b F2365	Bacteria	Firmicutes	complete	2.91	37	+	Rod	Singles, Chains		Yes		Facultative	Multiple	Mesophilic	Human	Listeriosis
221988	Mannheimia succiniciproducens MBEL55E	Bacteria	Gammaproteobacteria	complete	2.31	42.5	-	Rod, Coccobacillus		No	No	Non-halophilic	Anaerobic	Host-associated	Mesophilic	No	None
265311	Mesoplasma florum L1	Bacteria	Firmicutes	complete	0.79	27	-	Sphere	Chains	No	No		Facultative	Host-associated	Mesophilic	Mammal, Insect, Plant
266835	Mesorhizobium loti MAFF303099	Bacteria	Alphaproteobacteria	complete	7.6	62	-	Rod					Aerobic	Multiple	Mesophilic	No
243232	Methanocaldococcus jannaschii DSM 2661	Archaea	Euryarchaeota	complete	1.74	31.3		Irregular coccus		No	Yes	Moderate halophilic	Anaerobic	Aquatic	Hyperthermophilic	No
267377	Methanococcus maripaludis S2	Archaea	Euryarchaeota	complete	1.66	33.1		Irregular coccus	Singles	No	Yes		Anaerobic	Aquatic	Mesophilic	No
190192	Methanopyrus kandleri AV19	Archaea	Euryarchaeota	complete	1.69	60		Rod	Singles, Chains	No		Moderate halophilic	Anaerobic	Specialized	Hyperthermophilic	No
188937	Methanosarcina acetivorans C2A	Archaea	Euryarchaeota	complete	5.75	42.7		Irregular coccus	Singles, Aggregates	No	No		Anaerobic	Aquatic	Mesophilic	No
269797	Methanosarcina barkeri str. fusaro	Archaea	Euryarchaeota	complete	4.87	39.2		Coccus	Singles, Aggregates	No	No		Anaerobic	Multiple	Mesophilic	No
192952	Methanosarcina mazei Go1	Archaea	Euryarchaeota	complete	4.1	41.5		Irregular coccus	Singles, Aggregates	No	No		Anaerobic	Multiple	Mesophilic	No
187420	Methanothermobacter thermautotrophicus str. Delta H	Archaea	Euryarchaeota	complete	1.75	49.5		Cylinder, Irregular rod		No	No		Anaerobic	Specialized	Thermophilic	No
243233	Methylococcus capsulatus str. Bath	Bacteria	Gammaproteobacteria	complete	3.3	63.6	-	Coccus	Pairs				Aerobic	Multiple	Thermophilic	No
262316	Mycobacterium avium subsp. paratuberculosis K-10	Bacteria	Actinobacteria	complete	4.83	69.3	+	Rod	Singles	No	No		Aerobic	Multiple	Mesophilic	Mammal	Paratuberculosis
233413	Mycobacterium bovis AF2122/97	Bacteria	Actinobacteria	complete	4.35	65.63	+	Rod	Singles	No	No		Aerobic	Host-associated	Mesophilic	Human, Animal	Tuberculosis in cattle
272631	Mycobacterium leprae TN	Bacteria	Actinobacteria	complete	3.27	57.79	+	Rod	Rods	No	No		Aerobic	Host-associated	Mesophilic	Human	Leprosy
83331	Mycobacterium tuberculosis CDC1551	Bacteria	Actinobacteria	complete	4.4	65.6	+	Rod	Singles	No	No		Aerobic	Host-associated	Mesophilic	Human	Tuberculosis
83332	Mycobacterium tuberculosis H37Rv	Bacteria	Actinobacteria	complete	4.41	65.6	+	Rod	Singles	No	No		Aerobic	Host-associated	Mesophilic	Human	Tuberculosis
233150	Mycoplasma gallisepticum R	Bacteria	Firmicutes	complete	1	31.5	-	Sphere	Singles	No	Yes	Non-halophilic	Facultative	Host-associated	Mesophilic	Birds	Chronic respiratory diseases
243273	Mycoplasma genitalium G37	Bacteria	Firmicutes	complete	0.58	31.7	-	Sphere	Singles	No	Yes	Non-halophilic	Facultative	Host-associated	Mesophilic	Human, Animal, Insect	Urogenital or respiratory tract infections
295358	Mycoplasma hyopneumoniae 232	Bacteria	Firmicutes	complete	0.89	28.6	-	Sphere	Singles	No	No	Non-halophilic	Facultative	Host-associated	Mesophilic	Swine	Swine mycoplasmosis
262722	Mycoplasma hyopneumoniae 7448	Bacteria	Firmicutes	complete	0.92	28.5	-	Sphere	Singles	No	No	Non-halophilic	Facultative	Host-associated	Mesophilic	Swine	Enzootic pneumonia
262719	Mycoplasma hyopneumoniae J	Bacteria	Firmicutes	complete	0.9	28.5	-	Sphere	Singles	No	No	Non-halophilic	Facultative	Host-associated	Mesophilic	Swine	Enzootic pneumonia
267748	Mycoplasma mobile 163K	Bacteria	Firmicutes	complete	0.78	25	-	Sphere	Singles	No	Yes	Non-halophilic	Facultative	Host-associated	Mesophilic	Fish	Unknown
272632	Mycoplasma mycoides subsp. mycoides SC str. PG1	Bacteria	Firmicutes	complete	1.21	24	-	Sphere	Singles	No	No	Non-halophilic	Facultative	Host-associated	Mesophilic	Cattle	Contagious bovine pleuropneumonia (CBPP)
272633	Mycoplasma penetrans HF-2	Bacteria	Firmicutes	complete	1.36	25.7	-	Sphere	Singles	No	No	Non-halophilic	Facultative	Host-associated	Mesophilic	Human	Urogenital or respiratory tract infections
272634	Mycoplasma pneumoniae M129	Bacteria	Firmicutes	complete	0.82	40	-	Sphere	Singles	No	Yes	Non-halophilic	Facultative	Host-associated	Mesophilic	Human	Atypical pneumonia in older children and young adults
272635	Mycoplasma pulmonis UAB CTIP	Bacteria	Firmicutes	complete	0.96	26.6	-	Sphere	Singles	No	Yes	Non-halophilic	Facultative	Host-associated	Mesophilic	Rodent	Respiratory mycoplasmosis
262723	Mycoplasma synoviae 53	Bacteria	Firmicutes	complete	0.8	28.5	-	Speroids	Singles	No	No	Non-halophilic	Facultative	Host-associated	Mesophilic	Chicken	Chronic respiratory disease in chicken
228908	Nanoarchaeum equitans Kin4-M	Archaea	Nanoarchaeota	complete	0.49	31.6		Sphere		No			Anaerobic	Host-associated	Hyperthermophilic	No
242231	Neisseria gonorrhoeae FA 1090	Bacteria	Betaproteobacteria	complete	2.15	52.7	-	Coccus	Singles, Pairs				Aerobic	Host-associated	Mesophilic	Human	Gonorrhea
122586	Neisseria meningitidis MC58	Bacteria	Betaproteobacteria	complete	2.27	52	-	Coccus	Pairs				Aerobic	Host-associated	Mesophilic	Human	Meningitis and septicemia
122587	Neisseria meningitidis Z2491	Bacteria	Betaproteobacteria	complete	2.18	52	-	Coccus	Pairs				Aerobic	Host-associated	Mesophilic	Human	Meningitis and septicemia
228410	Nitrosomonas europaea ATCC 19718	Bacteria	Betaproteobacteria	complete	2.81	50	-	Coccobacillus	Singles		Yes		Aerobic	Multiple	Mesophilic	No
247156	Nocardia farcinica IFM 10152	Bacteria	Actinobacteria	complete	6.29	70.7	+	Rod	Filaments	Yes	No	Non-halophilic	Aerobic	Multiple	Mesophilic	Human, Animal	Nocardiosis
103690	Nostoc sp. PCC 7120	Bacteria	Cyanobacteria	complete	7.21	41.3		Filament	Singles, Filaments		Yes		Aerobic	Multiple	Mesophilic	No
221109	Oceanobacillus iheyensis HTE831	Bacteria	Firmicutes	complete	3.63	35.7	+	Rod		Yes	Yes	Moderate halophilic	Aerobic	Multiple	Mesophilic	No
262768	Onion yellows phytoplasma OY-M	Bacteria	Firmicutes	complete	0.86	27.7		Sphere					Aerobic	Host-associated	Mesophilic	Onion	Onions yellow disease
264201	Candidatus Protochlamydia amoebophila UWE25	Bacteria	Chlamydiae/Verrucomicrobia	complete	2.41	34.7	-							Host-associated	Mesophilic	Animal	Probable pneumonia agent
272843	Pasteurella multocida subsp. multocida str. Pm70	Bacteria	Gammaproteobacteria	complete	2.26	40.4	-	Rod	Singles, Pairs, Chains				Facultative	Host-associated	Mesophilic	Human, Animal	Pasteurellosis
298386	Photobacterium profundum SS9	Bacteria	Gammaproteobacteria	complete	6.4	41.7	-	Rod	Singles		Yes	Non-halophilic	Facultative	Multiple	Psychrophilic	No
243265	Photorhabdus luminescens subsp. laumondii TTO1	Bacteria	Gammaproteobacteria	complete	5.69	42.8	-	Rod			Yes		Facultative	Host-associated	Mesophilic	Insect	Toxemia and septicemia
263820	Picrophilus torridus DSM 9790	Archaea	Euryarchaeota	complete	1.55	36		Coccus					Aerobic	Specialized	Thermophilic
242619	Porphyromonas gingivalis W83	Bacteria	Bacteroidetes/Chlorobi	complete	2.34	48.3	-	Rod	Singles	No	No		Anaerobic	Host-associated	Mesophilic	Human	Periodontal disease
74547	Prochlorococcus marinus str. MIT 9313	Bacteria	Cyanobacteria	complete	2.41	50.7		Oval	Singles		No			Aquatic	Mesophilic
59920	Prochlorococcus marinus str. NATL2A	Bacteria	Cyanobacteria	complete	1.84	35.1	-	Oval	Singles		No			Aquatic	Mesophilic
167539	Prochlorococcus marinus subsp. marinus str. CCMP1375	Bacteria	Cyanobacteria	complete	1.75	36.4		Oval	Singles		No			Aquatic	Mesophilic
59919	Prochlorococcus marinus subsp. pastoris str. CCMP1986	Bacteria	Cyanobacteria	complete	1.66	30.8		Oval	Singles		No			Aquatic	Mesophilic
267747	Propionibacterium acnes KPA171202	Bacteria	Actinobacteria	complete	2.56	60	+	Rod	Singles	No	No	Non-halophilic	Anaerobic	Host-associated	Mesophilic	Human	Acne
208964	Pseudomonas aeruginosa PAO1	Bacteria	Gammaproteobacteria	complete	6.26	67	-	Rod	Singles		Yes		Aerobic	Multiple	Mesophilic	Human	Opportunistic infections
220664	Pseudomonas fluorescens Pf-5	Bacteria	Gammaproteobacteria	complete	7.07	67	-	Rod	Singles		Yes		Aerobic	Multiple	Mesophilic	No
160488	Pseudomonas putida KT2440	Bacteria	Gammaproteobacteria	complete	6.18	61.5	-	Rod	Singles		Yes		Aerobic	Multiple	Mesophilic	No
264730	Pseudomonas syringae pv. phaseolicola 1448A	Bacteria	Gammaproteobacteria	complete	6.11	55.6	-	Rod	Singles		Yes		Aerobic	Multiple	Mesophilic	Plant	Plant rot
205918	Pseudomonas syringae pv. syringae B728a	Bacteria	Gammaproteobacteria	complete	6.09	58.8	-	Rod	Singles		Yes		Aerobic	Multiple	Mesophilic	Plant	Plant rot
223283	Pseudomonas syringae pv. tomato str. DC3000	Bacteria	Gammaproteobacteria	complete	6.54	58.3	-	Rod	Singles		Yes		Aerobic	Multiple	Mesophilic	Plant	Plant rot
259536	Psychrobacter arcticus 273-4	Bacteria	Gammaproteobacteria	complete	2.65	42.7	-	Rod	Pairs		No			Specialized	Psychrophilic	No
178306	Pyrobaculum aerophilum str. IM2	Archaea	Crenarchaeota	complete	2.22	52		Rod	Singles	No	Yes		Facultative	Aquatic	Hyperthermophilic	No
272844	Pyrococcus abyssi GE5	Archaea	Euryarchaeota	complete	1.77	42		Irregular coccus	Singles, Pairs	No	Yes		Anaerobic	Aquatic	Hyperthermophilic	No
186497	Pyrococcus furiosus DSM 3638	Archaea	Euryarchaeota	complete	1.91	42		Coccus	Singles, Pairs	No	Yes		Anaerobic	Aquatic	Hyperthermophilic	No
70601	Pyrococcus horikoshii OT3	Archaea	Euryarchaeota	complete	1.74	42		Irregular coccus	Singles, Pairs	No	Yes		Anaerobic	Aquatic	Hyperthermophilic	No
264198	Ralstonia eutropha JMP134	Bacteria	Betaproteobacteria	complete	7.26	64.5		Rod, Coccus			Yes	Non-halophilic	Facultative	Multiple	Mesophilic
267608	Ralstonia solanacearum GMI1000	Bacteria	Betaproteobacteria	complete	5.81	69		Rod					Aerobic	Multiple	Mesophilic	Plant	Plant rot
243090	Rhodopirellula baltica SH 1	Bacteria	Planctomycetes	complete	7.15	55.4	-	Sphere	Singles, Rosettes	No	Yes		Aerobic	Aquatic	Mesophilic	No	No
258594	Rhodopseudomonas palustris CGA009	Bacteria	Alphaproteobacteria	complete	5.46	65	-	Rod	Singles		Yes		Facultative	Multiple	Mesophilic	No
272944	Rickettsia conorii str. Malish 7	Bacteria	Alphaproteobacteria	complete	1.27	29	-	Rod					Aerobic	Host-associated	Mesophilic	Human	Rocky Mountain Spotted Fever
315456	Rickettsia felis URRWXCal2	Bacteria	Alphaproteobacteria	complete	1.59	32.5	-							Host-associated			Spotted-fever like illness
272947	Rickettsia prowazekii str. Madrid E	Bacteria	Alphaproteobacteria	complete	1.11	29	-	Rod					Aerobic	Host-associated	Mesophilic	Human	Louse-borne typhus, Mediterranean spotted fever, Epidemic typhus
257363	Rickettsia typhi str. Wilmington	Bacteria	Alphaproteobacteria	complete	1.11	28.9	-	Rod					Aerobic	Host-associated	Mesophilic	Human, Rodent	Endemic typhus and murine typhus
321314	Salmonella enterica subsp. enterica serovar Choleraesuis str. SC-B67	Bacteria	Gammaproteobacteria	complete	4.94	51.5	-	Rod	Singles, Pairs		Yes		Facultative	Host-associated	Mesophilic	Human, Animal	Salmonellosis and swine paratyphoid
295319	Salmonella enterica subsp. enterica serovar Paratyphi A str. ATCC 9150	Bacteria	Gammaproteobacteria	complete	4.59	52.2	-	Rod	Singles, Pairs		Yes		Facultative	Host-associated	Mesophilic	Human	Paratyphoid fever
209261	Salmonella enterica subsp. enterica serovar Typhi Ty2	Bacteria	Gammaproteobacteria	complete	4.79	52	-	Rod	Singles, Pairs		Yes		Facultative	Host-associated	Mesophilic	Human	Typhoid fever
220341	Salmonella enterica subsp. enterica serovar Typhi str. CT18	Bacteria	Gammaproteobacteria	complete	5.13	52	-	Rod	Singles, Pairs		Yes		Facultative	Host-associated	Mesophilic	Human	Typhoid fever
99287	Salmonella typhimurium LT2	Bacteria	Gammaproteobacteria	complete	4.95	52	-	Rod	Singles, Pairs		Yes		Facultative	Host-associated	Mesophilic	Human	Gastroenteritis and food poisoning
211586	Shewanella oneidensis MR-1	Bacteria	Gammaproteobacteria	complete	5.13	45	-	Rod			Yes		Facultative	Multiple	Mesophilic	Human	Rare opportunistic pathogen of humans
198215	Shigella flexneri 2a str. 2457T	Bacteria	Gammaproteobacteria	complete	4.6	50	-	Rod	Singles, Pairs				Facultative	Host-associated	Mesophilic	Human	Dysentery
198214	Shigella flexneri 2a str. 301	Bacteria	Gammaproteobacteria	complete	4.83	50	-	Rod	Singles, Pairs				Facultative	Host-associated	Mesophilic	Human	Dysentery
246200	Silicibacter pomeroyi DSS-3	Bacteria	Alphaproteobacteria	complete	4.6	68	-	Rod			Yes		Aerobic	Aquatic		No
266834	Sinorhizobium meliloti 1021	Bacteria	Alphaproteobacteria	complete	6.69	63	-	Rod	Singles		Yes		Aerobic	Multiple	Mesophilic	No
93062	Staphylococcus aureus subsp. aureus COL	Bacteria	Firmicutes	complete	2.81	37	+	Coccus	Pairs, Clusters	No	No		Facultative	Host-associated	Mesophilic	Human	Toxic-shock syndrome and staphylococcal scarlet fever
282458	Staphylococcus aureus subsp. aureus MRSA252	Bacteria	Firmicutes	complete	2.9	37	+	Coccus	Pairs, Clusters	No	No		Facultative	Host-associated	Mesophilic	Human	Toxic-shock syndrome and staphylococcal scarlet fever
282459	Staphylococcus aureus subsp. aureus MSSA476	Bacteria	Firmicutes	complete	2.82	37	+	Coccus	Pairs, Clusters	No	No		Facultative	Host-associated	Mesophilic	Human	Toxic-shock syndrome and staphylococcal scarlet fever
196620	Staphylococcus aureus subsp. aureus MW2	Bacteria	Firmicutes	complete	2.82	37	+	Coccus	Pairs, Clusters	No	No		Facultative	Host-associated	Mesophilic	Human	Toxic-shock syndrome and staphylococcal scarlet fever
158878	Staphylococcus aureus subsp. aureus Mu50	Bacteria	Firmicutes	complete	2.9	37	+	Coccus	Pairs, Clusters	No	No		Facultative	Host-associated	Mesophilic	Human	Toxic-shock syndrome and staphylococcal scarlet fever
158879	Staphylococcus aureus subsp. aureus N315	Bacteria	Firmicutes	complete	2.84	37	+	Coccus	Pairs, Clusters	No	No		Facultative	Host-associated	Mesophilic	Human	Toxic-shock syndrome and staphylococcal scarlet fever
176280	Staphylococcus epidermidis ATCC 12228	Bacteria	Firmicutes	complete	2.56	32	+	Coccus	Clusters, pairs	No	No		Facultative	Host-associated	Mesophilic	Human	Toxic-shock syndrome and staphylococcal scarlet fever
176279	Staphylococcus epidermidis RP62A	Bacteria	Firmicutes	complete	2.64	32	+	Coccus	Clusters, pairs	No	No		Facultative	Host-associated	Mesophilic	Human	Toxic-shock syndrome and staphylococcal scarlet fever
279808	Staphylococcus haemolyticus JCSC1435	Bacteria	Firmicutes	complete	2.69	32.8	+	Coccus	Pairs, Clusters	No	No		Facultative	Host-associated	Mesophilic	Human	Wide range of opportunistic infections
342451	Staphylococcus saprophyticus subsp. saprophyticus ATCC 15305	Bacteria	Firmicutes	complete	2.58	33.2	+	Coccus		No	No		Aerobic	Host-associated	Mesophilic	Human	Urinary tract infections
208435	Streptococcus agalactiae 2603V/R	Bacteria	Firmicutes	complete	2.16	36	+	Coccus	Chains	No	No		Facultative	Host-associated	Mesophilic	Human	Septicemia, pneumonia, and meningitis
211110	Streptococcus agalactiae NEM316	Bacteria	Firmicutes	complete	2.21	36	+	Coccus	Chains	No	No		Facultative	Host-associated	Mesophilic	Human	Neonatal GBS meningitis
210007	Streptococcus mutans UA159	Bacteria	Firmicutes	complete	2.03	37	+	Coccus	Pairs, Chains	No	No		Facultative	Host-associated	Mesophilic	Human	Dental caries
171101	Streptococcus pneumoniae R6	Bacteria	Firmicutes	complete	2.04	40	+	Coccus	Chains	No	No		Facultative	Multiple	Mesophilic	Human	Pneumonia
170187	Streptococcus pneumoniae TIGR4	Bacteria	Firmicutes	complete	2.16	40	+	Coccus	Chains	No	No		Facultative	Multiple	Mesophilic	Human	Pneumonia
160490	Streptococcus pyogenes M1 GAS	Bacteria	Firmicutes	complete	1.85	39	+	Coccus	Chains	No	No		Facultative	Host-associated	Mesophilic	Human	Wide range of infections
286636	Streptococcus pyogenes MGAS10394	Bacteria	Firmicutes	complete	1.9	38.7	+	Coccus	Chains	No	No	Non-halophilic	Facultative	Host-associated	Mesophilic	Human	Wide range of infections
198466	Streptococcus pyogenes MGAS315	Bacteria	Firmicutes	complete	1.9	39	+	Coccus	Chains	No	No		Facultative	Host-associated	Mesophilic	Human	Wide range of infections
293653	Streptococcus pyogenes MGAS5005	Bacteria	Firmicutes	complete	1.84	38.5	+	Coccus	Chains	No	No	Non-halophilic	Facultative	Host-associated	Mesophilic	Human	Wide range of infections
319701	Streptococcus pyogenes MGAS6180	Bacteria	Firmicutes	complete	1.9	38.4	+	Coccus	Chains	No	No	Non-halophilic	Facultative	Host-associated	Mesophilic	Human	Wide range of infections
186103	Streptococcus pyogenes MGAS8232	Bacteria	Firmicutes	complete	1.9	39	+	Coccus	Chains	No	No		Facultative	Host-associated	Mesophilic	Human	Wide range of infections
193567	Streptococcus pyogenes SSI-1	Bacteria	Firmicutes	complete	1.89	38	+	Coccus	Chains	No	No		Facultative	Host-associated	Mesophilic	Human	Wide range of infections
299768	Streptococcus thermophilus CNRZ1066	Bacteria	Firmicutes	complete	1.8	40	+	Coccus	Pairs, Chains	No	No		Anaerobic	Multiple	Thermophilic	No
264199	Streptococcus thermophilus LMG 18311	Bacteria	Firmicutes	complete	1.8	40	+	Coccus	Pairs, Chains	No	No		Anaerobic	Multiple	Thermophilic	No
227882	Streptomyces avermitilis MA-4680	Bacteria	Actinobacteria	complete	9.12	72	+	Branched filament	Filaments	Yes	No		Aerobic	Multiple	Mesophilic	No	No
100226	Streptomyces coelicolor A3(2)	Bacteria	Actinobacteria	complete	9.05	72.1	+	Branched filament	Filaments	Yes	No		Aerobic	Multiple	Mesophilic	No	No
330779	Sulfolobus acidocaldarius DSM 639	Archaea	Crenarchaeota	complete	2.23	36.7		Coccus	Singles	No	No		Aerobic	Specialized	Thermophilic	No
273057	Sulfolobus solfataricus P2	Archaea	Crenarchaeota	complete	2.99	35.8		Irregular coccus	Singles	No	No		Aerobic	Specialized	Hyperthermophilic	No
273063	Sulfolobus tokodaii str. 7	Archaea	Crenarchaeota	complete	2.69	32.8		Coccus	Singles	No	No		Aerobic	Specialized	Hyperthermophilic	No
292459	Symbiobacterium thermophilum IAM 14863	Bacteria	Actinobacteria	complete	3.57	68.7	+	Rod		No	No	Non-halophilic	Microaerophilic	Terrestrial	Thermophilic	No	None
269084	Synechococcus elongatus PCC 6301	Bacteria	Cyanobacteria	complete	2.7	55.5	-	Rod	Singles, Chains		No	Non-halophilic		Aquatic	Mesophilic	No	None
84588	Synechococcus sp. WH 8102	Bacteria	Cyanobacteria	complete	2.43	59.4		Coccus	Singles		Yes			Aquatic	Mesophilic	No
1148	Synechocystis sp. PCC 6803	Bacteria	Cyanobacteria	complete	3.95	47		Coccus	Aggregates					Aquatic	Mesophilic	No
273068	Thermoanaerobacter tengcongensis MB4	Bacteria	Firmicutes	complete	2.69	37.6	-	Rod	Singles, pairs, chains		Yes		Anaerobic	Specialized	Hyperthermophilic	No
269800	Thermobifida fusca YX	Bacteria	Actinobacteria	complete	3.64	67.5	+	Rod	Branched hyphae	Yes	No		Aerobic	Multiple	Thermophilic	No	Mushroom worker's disease, farmer's lung disease
69014	Thermococcus kodakarensis KOD1	Archaea	Euryarchaeota	complete	2.09	52		Irregular cocci			Yes	Mesophilic	Anaerobic	Specialized	Hyperthermophilic
273075	Thermoplasma acidophilum DSM 1728	Archaea	Euryarchaeota	complete	1.56	50		Pleomorphic	Singles	No	Yes		Facultative	Specialized	Thermophilic	No
273116	Thermoplasma volcanium GSS1	Archaea	Euryarchaeota	complete	1.58	50		Pleomorphic	Singles	No	Yes		Facultative	Specialized	Thermophilic	No
197221	Thermosynechococcus elongatus BP-1	Bacteria	Cyanobacteria	complete	2.59	53.9		Rod	Singles					Specialized	Thermophilic	No
243274	Thermotoga maritima MSB8	Bacteria	Thermotogae	complete	1.86	45	-	Rod	Singles	No	Yes		Anaerobic	Specialized	Hyperthermophilic	No	No
262724	Thermus thermophilus HB27	Bacteria	Deinococcus-Thermus	complete	2.13	69.4							Aerobic	Specialized	Thermophilic
300852	Thermus thermophilus HB8	Bacteria	Deinococcus-Thermus	complete	2.12	69.5							Aerobic	Specialized	Thermophilic
243275	Treponema denticola ATCC 35405	Bacteria	Spirochaetes	complete	2.84	37.9		Spiral	Singles	No	Yes		Anaerobic	Host-associated	Mesophilic	Human	Periodontal disease, gum inflamation
243276	Treponema pallidum subsp. pallidum str. Nichols	Bacteria	Spirochaetes	complete	1.14	52		Spiral	Singles	No	Yes		Anaerobic	Host-associated	Mesophilic	Human	Syphilis
218496	Tropheryma whipplei TW08/27	Bacteria	Actinobacteria	complete	0.93	46.3	+	Rod	Singles	No	No		Aerobic	Host-associated	Mesophilic	Human	Whipple's disease
203267	Tropheryma whipplei str. Twist	Bacteria	Actinobacteria	complete	0.93	46	+	Rod	Singles	No	No		Aerobic	Host-associated	Mesophilic	Human	Whipple's disease
273119	Ureaplasma parvum serovar 3 str. ATCC 700970	Bacteria	Firmicutes	complete	0.75	25.5		Sphere	Singles				Facultative	Host-associated	Mesophilic	Animal	Urogenital or respiratory tracts infections
243277	Vibrio cholerae O1 biovar eltor str. N16961	Bacteria	Gammaproteobacteria	complete	4.03	47	-	Curved	Singles		Yes		Facultative	Aquatic	Mesophilic	Human, Primate	Cholera
312309	Vibrio fischeri ES114	Bacteria	Gammaproteobacteria	complete	4.28	38.4	-	Rod						Multiple	Mesophilic	No
223926	Vibrio parahaemolyticus RIMD 2210633	Bacteria	Gammaproteobacteria	complete	5.17	45	-	Rod	Singles		Yes		Facultative	Aquatic	Mesophilic	Human	Gastroenteritis
216895	Vibrio vulnificus CMCP6	Bacteria	Gammaproteobacteria	complete	5.13	46	-	Rod	Singles		Yes		Facultative	Aquatic	Mesophilic	Human	Gastroenteritis, wound infections, primary septicemia
196600	Vibrio vulnificus YJ016	Bacteria	Gammaproteobacteria	complete	5.26	45	-	Rod	Singles		Yes		Facultative	Aquatic	Mesophilic	Human	Gastroenteritis, wound infections, primary septicemia
36870	Wigglesworthia glossinidia endosymbiont of Glossina brevipalpis	Bacteria	Gammaproteobacteria	complete	0.7	22.5	-							Host-associated	Mesophilic	No
163164	Wolbachia endosymbiont of Drosophila melanogaster	Bacteria	Alphaproteobacteria	complete	1.27	35.2	-	Rod, Coccus						Host-associated	Mesophilic	Invertebrate
292805	Wolbachia endosymbiont strain TRS of Brugia malayi	Bacteria	Alphaproteobacteria	complete	1.08	34.2	-	Coccoids	Singles	No	No	Non-halophilic		Host-associated	Mesophilic	Brugia malayi nematode worm	Various diseases of reproductive organs
273121	Wolinella succinogenes DSM 1740	Bacteria	Epsilonproteobacteria	complete	2.11	48.5	-	Spiral, Curved			Yes		Microaerophilic	Host-associated	Mesophilic	No
190486	Xanthomonas axonopodis pv. citri str. 306	Bacteria	Gammaproteobacteria	complete	5.27	64	-	Rod	Singles		Yes		Aerobic	Host-associated	Mesophilic	Plant	Citrus canker
314565	Xanthomonas campestris pv. campestris str. 8004	Bacteria	Gammaproteobacteria	complete	5.15	64	-	Rod	Singles		Yes		Aerobic	Host-associated	Mesophilic	Plant	Black rot and citrus canker
190485	Xanthomonas campestris pv. campestris str. ATCC 33913	Bacteria	Gammaproteobacteria	complete	5.08	64	-	Rod	Singles		Yes		Aerobic	Host-associated	Mesophilic	Plant	Black rot
291331	Xanthomonas oryzae pv. oryzae KACC10331	Bacteria	Gammaproteobacteria	complete	4.94	63.7	-	Rod					Aerobic	Host-associated	Mesophilic	Rice	Rice bacterial blight disease
160492	Xylella fastidiosa 9a5c	Bacteria	Gammaproteobacteria	complete	2.73	51	-	Rod	Singles				Aerobic	Host-associated	Mesophilic	Plant	Citrus variegated chlorosis
183190	Xylella fastidiosa Temecula1	Bacteria	Gammaproteobacteria	complete	2.52	51		Rod	Singles				Aerobic	Host-associated	Mesophilic	Plant	Black rot and citrus canker
214092	Yersinia pestis CO92	Bacteria	Gammaproteobacteria	complete	4.83	48	-	Rod	Singles				Facultative	Multiple	Mesophilic	Human, Rodent	Plague
187410	Yersinia pestis KIM	Bacteria	Gammaproteobacteria	complete	4.6	48	-	Rod	Singles				Facultative	Multiple	Mesophilic	Human, Rodent	Plague
229193	Yersinia pestis biovar Medievalis str. 91001	Bacteria	Gammaproteobacteria	complete	4.8	48	-	Rod	Singles				Facultative	Multiple	Mesophilic	Human, Rodent	Plague
273123	Yersinia pseudotuberculosis IP 32953	Bacteria	Gammaproteobacteria	complete	4.84	47	-	Rod	Singles		Yes		Facultative	Multiple	Mesophilic	Human, Animal	Gastroenteritis
264203	Zymomonas mobilis subsp. mobilis ZM4	Bacteria	Alphaproteobacteria	complete	2.06	46.3	-	Rod	Pairs		No		Anaerobic	Multiple	Mesophilic	No

## Sheet: Sheet1
## Microbial Organism Information Page
## Columns:	Taxonomy ID	Organism Name	Super Kingdom	Group	Sequence Status	Genome Size	GC Content	Gram Stain	Shape	Arrangment	Endospores	Motility	Salinity	Oxygen Req	Habitat	Temp. range	Pathogenic in	Disease
155978	Acaryochloris marina	Bacteria	Cyanobacteria	unfinished				Sphere, Ellipse	Singles				Aerobic	Aquatic	Mesophilic	No	None
41673	Acidianus brierleyi	Archaea	Crenarchaeota	unfinished	1.8			Coccus	Singles	No	No		Facultative		Thermophilic	No
349163	Acidiphilium cryptum JF-5	Bacteria	Alphaproteobacteria	assembly		67.1	-	Rod					Aerobic	Multiple	Mesophilic
204669	Acidobacteria bacterium Ellin345	Bacteria	Acidobacteria	unfinished
240015	Acidobacterium capsulatum ATCC 51196	Bacteria	Acidobacteria	unfinished	4.15		-	Rod	Singles	No	No	Non-halophilic	Aerobic	Multiple	Mesophilic	No	None
351607	Acidothermus cellulolyticus 11B	Bacteria	Actinobacteria	assembly		62.2	+			Yes			Aerobic	Aquatic	Thermophilic
80869	Acidovorax avenae subsp. citrulli	Bacteria	Betaproteobacteria	unfinished			-	Rod		No	Yes	Non-halophilic	Aerobic	Multiple	Mesophilic	Fruit	Bacterial fruit blotch
232721	Acidovorax sp. JS42	Bacteria	Betaproteobacteria	unfinished			-	Rod		No	Yes		Aerobic	Terrestrial	Mesophilic	No
470	Acinetobacter baumannii	Bacteria	Gammaproteobacteria	unfinished			-	Pleomorphic rod				Non-halophilic	Aerobic	Aquatic	Mesophilic	Human	Nosocomial infections, nosocomial pneumonia
470	Acinetobacter baumannii	Bacteria	Gammaproteobacteria	unfinished			-	Pleomorphic rod				Non-halophilic	Aerobic	Aquatic	Mesophilic	Human	Nosocomial infections, nosocomial pneumonia
62977	Acinetobacter sp. ADP1	Bacteria	Gammaproteobacteria	complete	3.6	40.4	-	Coccobacillus	Pairs	No	No	Non-halophilic	Aerobic	Multiple	Mesophilic	Human	Nosocomial infections in immunocompromised individuals
272556	Actinobacillus actinomycetemcomitans HK1651	Bacteria	Gammaproteobacteria	unfinished	2.11		-	Rod	Singles, pairs, chains				Facultative	Host-associated	Mesophilic	Human	Periodontal infections
40325	Actinobacillus pleuropneumoniae serovar 1	Bacteria	Gammaproteobacteria	unfinished	2.19	37	-	Coccobacillus	Singles, Chains				Facultative	Host-associated	Mesophilic	Porcine
228399	Actinobacillus pleuropneumoniae serovar 1 str. 4074	Bacteria	Gammaproteobacteria	assembly	2.29	37	-	Coccobacillus	Singles, Chains				Facultative	Host-associated	Mesophilic	Porcine	Fibrinous and necrotizing pleuropneumonia
44294	Actinobacillus pleuropneumoniae serovar 5	Bacteria	Gammaproteobacteria	unfinished	2.18	37	-	Coccobacillus	Singles, Chains				Facultative	Host-associated	Mesophilic	Porcine	Fibrinous and necrotizing pleuropneumonia
209841	Actinobacillus pleuropneumoniae serovar 7	Bacteria	Gammaproteobacteria	unfinished	2.08	37	-	Coccobacillus	Singles, Chains				Facultative	Host-associated	Mesophilic	Porcine	Fibrinous and necrotizing pleuropneumonia
339671	Actinobacillus succinogenes 130Z	Bacteria	Gammaproteobacteria	assembly		44.9	-	Rod	Singles, Pairs, Chains			Non-halophilic		Host-associated	Mesophilic	No	None
240017	Actinomyces naeslundii MG1	Bacteria	Actinobacteria	unfinished	3.06		+						Anaerobic	Multiple	Mesophilic	Human	Actinomycosis and gingivitis
644	Aeromonas hydrophila	Bacteria	Gammaproteobacteria	unfinished			-	Rod	Singles, Pairs, Chains		Yes		Facultative	Multiple	Mesophilic	Animal	Gastroenteritis, septicemia, and others
29491	Aeromonas salmonicida subsp. salmonicida	Bacteria	Gammaproteobacteria	unfinished	0.02	54.6	-	Rod			Yes		Facultative	Aquatic	Mesophilic	Fish	furunculosis
272557	Aeropyrum pernix K1	Archaea	Crenarchaeota	complete	1.67	67		Coccus	Singles	No	Yes	Mesophilic	Aerobic	Specialized	Hyperthermophilic	No
311403	Agrobacterium radiobacter K84	Bacteria	Alphaproteobacteria	unfinished			-	Rod	Singles, Pairs		Yes	Non-halophilic	Aerobic	Terrestrial	Mesophilic	No	None
176299	Agrobacterium tumefaciens str. C58	Bacteria	Alphaproteobacteria	complete	5.67	59	-	Rod	Singles, Pairs		Yes		Aerobic	Multiple	Mesophilic	Plant
176299	Agrobacterium tumefaciens str. C58	Bacteria	Alphaproteobacteria	complete	5.67	59	-	Rod	Singles, Pairs		Yes		Aerobic	Multiple	Mesophilic	Plant
311402	Agrobacterium vitis S4	Bacteria	Alphaproteobacteria	unfinished			-	Rod	Singles		Yes		Aerobic	Multiple	Mesophilic	Grape vines	Crown gall
239935	Akkermansia muciniphila	Bacteria	Other Bacteria	unfinished		47.6	-	Oval	Singles, Pairs	No	No		Anaerobic	Host-associated	Mesophilic
59754	Alcanivorax borkumensis	Bacteria	Gammaproteobacteria	unfinished			-	Rod			No	Moderate halophilic	Aerobic	Aquatic	Mesophilic	No	None
187272	Alkalilimnicola ehrlichei MLHE-1	Bacteria	Gammaproteobacteria	assembly		67.5							Facultative	Aquatic
293826	Alkaliphilus metalliredigenes QYMF	Bacteria	Firmicutes	assembly	4	36.6						Moderate halophilic			Mesophilic	No	None
314275	Alteromonas macleodii 'Deep ecotype'	Bacteria	Gammaproteobacteria	assembly	3.5	46.3	-	Rod			Yes		Aerobic	Aquatic	Mesophilic
42838	Ammonifex degensii	Bacteria	Firmicutes	unfinished	3		-	Rod			Yes		Anaerobic	Specialized	Thermophilic
240292	Anabaena variabilis ATCC 29413	Bacteria	Cyanobacteria	complete	7.07	41.4		Filament	Singles, Filaments		Yes		Aerobic	Multiple		No
108328	Anaerobranca gottschalkii	Bacteria	Firmicutes	unfinished			+	Rod			Yes	Non-halophilic	Anaerobic	Aquatic	Thermophilic	No	None
290397	Anaeromyxobacter dehalogenans 2CP-C	Bacteria	Deltaproteobacteria	complete	5.01	74.8	-	Rod		Yes	Yes		Anaerobic	Terrestrial	Mesophilic	No	None
320483	Anaplasma marginale str. Florida	Bacteria	Alphaproteobacteria	unfinished	1.2	49.8		Coccus	Singles				Aerobic	Host-associated	Mesophilic	Cattle	Bovine anaplasmosis
234826	Anaplasma marginale str. St. Maries	Bacteria	Alphaproteobacteria	complete	1.2	49.8		Coccus	Singles				Aerobic	Host-associated		Cattle	Bovine anaplasmosis
212042	Anaplasma phagocytophilum HZ	Bacteria	Alphaproteobacteria	complete	1.47	41.6	-		Singles				Aerobic	Host-associated	Mesophilic	Human, Animal	Human granulocytic anaplasmosis
224324	Aquifex aeolicus VF5	Bacteria	Aquificae	complete	1.59	43	-	Coccus					Aerobic	Specialized	Hyperthermophilic	No
224325	Archaeoglobus fulgidus DSM 4304	Archaea	Euryarchaeota	complete	2.18	46		Irregular coccus	Singles, Pairs		Yes		Anaerobic	Aquatic	Hyperthermophilic	No
290340	Arthrobacter aurescens TC1	Bacteria	Actinobacteria	unfinished			+	Rod, Coccus		No	Yes	Non-halophilic	Aerobic	Terrestrial	Mesophilic	No	None
290399	Arthrobacter sp. FB24	Bacteria	Actinobacteria	assembly		65.4									Mesophilic	No	None
1156	Arthrospira platensis	Bacteria	Cyanobacteria	unfinished								Mesophilic		Aquatic		No	None
322098	Aster yellows witches'-broom phytoplasma AYWB	Bacteria	Firmicutes	complete	0.72	26.8		Sphere					Aerobic	Host-associated	Mesophilic	Plants	aster yellows, witches'-broom
1381	Atopobium minutum	Bacteria	Actinobacteria	unfinished			+	Rod					Anaerobic		Mesophilic
62928	Azoarcus sp. BH72	Bacteria	Betaproteobacteria	unfinished			-	Rod			Yes		Microaerophilic	Host-associated	Mesophilic
76114	Azoarcus sp. EbN1	Bacteria	Betaproteobacteria	complete	4.73	65.1	-	Rods	Singles		Yes	Non-halophilic	Facultative	Terrestrial	Mesophilic	No	None
192	Azospirillum brasilense	Bacteria	Alphaproteobacteria	unfinished			-	Rod	Single		Yes		Facultative	Multiple	Mesophilic		No
322710	Azotobacter vinelandii AvOP	Bacteria	Gammaproteobacteria	assembly	5.42	65.7	-	Coccobacillus	Singles, Pairs, Chains		Yes		Aerobic	Multiple	Mesophilic	No
1390	Bacillus amyloliquefaciens	Bacteria	Firmicutes	unfinished			+	Rod		Yes			Aerobic	Terrestrial	Mesophilic	No
261594	Bacillus anthracis str. 'Ames Ancestor'	Bacteria	Firmicutes	complete	5.5	35.2	+	Rod	Singles, Pairs, Chains	Yes	Yes		Facultative	Terrestrial	Mesophilic	Animal	Anthrax
280355	Bacillus anthracis str. A1055	Bacteria	Firmicutes	assembly	5.37	35.3	+	Rod	Singles, Pairs, Chains	Yes	Yes		Facultative	Multiple	Mesophilic	Animal	Anthrax
191218	Bacillus anthracis str. A2012	Bacteria	Firmicutes	assembly	5.37	35	+	Rod	Singles, Pairs, Chains	Yes	Yes		Facultative	Multiple	Mesophilic	Animal	Anthrax
198094	Bacillus anthracis str. Ames	Bacteria	Firmicutes	complete	5.23	35	+	Rod	Singles, Pairs, Chains	Yes	Yes		Facultative	Multiple	Mesophilic	Animal	Anthrax
280477	Bacillus anthracis str. Australia 94	Bacteria	Firmicutes	assembly	5.5	35.2	+	Rod	Singles, Pairs, Chains	Yes	Yes		Facultative	Multiple	Mesophilic	Animal	Anthrax
280354	Bacillus anthracis str. CNEVA-9066	Bacteria	Firmicutes	assembly	5.49	35.2	+	Rod	Singles, Pairs, Chains	Yes	Yes		Facultative	Multiple	Mesophilic	Animal	Anthrax
205919	Bacillus anthracis str. Kruger B	Bacteria	Firmicutes	assembly	5.47	35	+	Rod	Singles, Pairs, Chains	Yes	Yes		Facultative	Multiple	Mesophilic	Animal	Anthrax
260799	Bacillus anthracis str. Sterne	Bacteria	Firmicutes	complete	5.23	35.4	+	Rod	Singles, Pairs, Chains	Yes	Yes		Facultative	Multiple	Mesophilic	Animal	Anthrax
261591	Bacillus anthracis str. Vollum	Bacteria	Firmicutes	assembly	5.39	35.2	+	Rod	Singles, Pairs, Chains	Yes	Yes		Facultative	Multiple	Mesophilic	Animal	Anthrax
212045	Bacillus anthracis str. Western North America USA6153	Bacteria	Firmicutes	assembly	5.51	35	+	Rod	Singles, Pairs, Chains	Yes	Yes		Facultative	Multiple	Mesophilic	Animal	Anthrax
222523	Bacillus cereus ATCC 10987	Bacteria	Firmicutes	complete	5.43	38	+	Rod	Chains	Yes	Yes		Aerobic	Terrestrial	Mesophilic	Human	Food poisoning
226900	Bacillus cereus ATCC 14579	Bacteria	Firmicutes	complete	5.43	38	+	Rod	Chains	Yes	Yes		Aerobic	Terrestrial	Mesophilic	Human	Food poisoning
288681	Bacillus cereus E33L	Bacteria	Firmicutes	complete	5.84	35.4	+	Rod	Chains	Yes	Yes		Aerobic	Terrestrial	Mesophilic	Human, Animal	Food poisoning
347495	Bacillus cereus F0837/76	Bacteria	Firmicutes	unfinished		35.4	*	Rod	Chains	Yes	Yes		Aerobic	Terrestrial	Mesophilic	Human, animal	gastroenteritis
269801	Bacillus cereus G9241	Bacteria	Firmicutes	assembly	5.93	35.2	+	Rod	Chains	Yes	Yes		Aerobic	Multiple	Mesophilic	Human	Anthrax
361100	Bacillus cereus Q1	Bacteria	Firmicutes	unfinished		38	+	Rod	Chains	Yes	Yes		Aerobic	Terrestrial	Mesophilic	No
315749	Bacillus cereus subsp. cytotoxis NVH 391-98	Bacteria	Firmicutes	assembly		35.8	+	Rods		Yes	Yes	Non-halophilic	Aerobic	Terrestrial	Mesophilic	Human	Food poisoning
66692	Bacillus clausii KSM-K16	Bacteria	Firmicutes	complete	4.3	44.8
345219	Bacillus coagulans 36D1	Bacteria	Firmicutes	unfinished		46	+	Rod	Singles, Pairs, Chains	Yes	Yes		Facultative	Multiple	Mesophilic	No
272558	Bacillus halodurans C-125	Bacteria	Firmicutes	complete	4.2	43	+	Rod		Yes	Yes		Facultative	Multiple	Mesophilic	No
279010	Bacillus licheniformis ATCC 14580	Bacteria	Firmicutes	complete	4.22	46.2	+	Rod	Singles, Chains	Yes	Yes		Facultative	Terrestrial	Mesophilic	Human	Food poisoning
279010	Bacillus licheniformis ATCC 14580	Bacteria	Firmicutes	complete	4.22	46.2	+	Rod	Singles, Chains	Yes	Yes		Facultative		Mesophilic	Human	Food poisoning
1408	Bacillus pumilus	Bacteria	Firmicutes	unfinished			+	Rods		Yes	Yes	Non-halophilic	Aerobic	Terrestrial	Mesophilic	No	None
315750	Bacillus pumilus SAFR-032	Bacteria	Firmicutes	unfinished			+	Rods		Yes	Yes	Non-halophilic	Aerobic	Terrestrial	Mesophilic	No	None
85683	Bacillus selenitireducens	Bacteria	Firmicutes	unfinished			+	Rod		No	No	Moderate halophilic	Facultative	Multiple	Mesophilic
313627	Bacillus sp. NRRL B-14911	Bacteria	Firmicutes	assembly	5.5	45.7	+	Rod		Yes						No	None
224308	Bacillus subtilis subsp. subtilis str. 168	Bacteria	Firmicutes	complete	4.21	42	+	Rod	Singles, Chains	Yes	Yes		Facultative	Terrestrial	Mesophilic	No
339854	Bacillus thuringiensis serovar israelensis ATCC 35646	Bacteria	Firmicutes	assembly		35	+	Rod		Yes	Yes		Facultative	Multiple	Mesophilic	Insect	Sotto disease
281309	Bacillus thuringiensis serovar konkukian str. 97-27	Bacteria	Firmicutes	complete	5.31	35.4	+	Rod		Yes	Yes		Facultative	Multiple	Mesophilic	Insect	Sotto disease
315730	Bacillus weihenstephanensis KBAB4	Bacteria	Firmicutes	assembly		35.4	+	Rods				Non-halophilic	Aerobic	Terrestrial	Mesophilic	Human	Food poisoning
97084	Bacteriovorax marinus	Bacteria	Deltaproteobacteria	unfinished	3.4		-				Yes	Mesophilic		Aquatic	Mesophilic	No	None
272559	Bacteroides fragilis NCTC 9343	Bacteria	Bacteroidetes/Chlorobi	complete	5.24	44	-	Rod	Singles				Anaerobic	Host-associated	Mesophilic	Human	Severe infection, diarrhea, and abcesses
295405	Bacteroides fragilis YCH46	Bacteria	Bacteroidetes/Chlorobi	complete	5.31	33.5	-	Rod	Singles				Anaerobic		Mesophilic	Human	Severe infection, diarrhea, and abcesses
226186	Bacteroides thetaiotaomicron VPI-5482	Bacteria	Bacteroidetes/Chlorobi	complete	6.29	42	+	Rod	Singles				Anaerobic	Host-associated	Mesophilic	Mammals	Opportunistic peritoneal diseases
821	Bacteroides vulgatus	Bacteria	Bacteroidetes/Chlorobi	unfinished			+	Rod	Singles				Anaerobic	Host-associated	Mesophilic	Mammals	Opportunistic peritoneal diseases
774	Bartonella bacilliformis	Bacteria	Alphaproteobacteria	unfinished			-	Rod		No	Yes		Aerobic	Host-associated	Mesophilic	Human	Carrion's disease, Oroya fever
360095	Bartonella bacilliformis KC583	Bacteria	Alphaproteobacteria	assembly		39	-	Rod		No	Yes		Aerobic	Host-associated	Mesophilic	Human	Carrion's disease, Oroya fever
283166	Bartonella henselae str. Houston-1	Bacteria	Alphaproteobacteria	complete	1.93	38.2	-	Rod		No			Aerobic	Host-associated	Mesophilic	Human, Animal	Bacillary angiomatosis, Cat scratch fever
283165	Bartonella quintana str. Toulouse	Bacteria	Alphaproteobacteria	complete	1.58	38.8	-	Rod		No			Aerobic	Host-associated	Mesophilic	Human	Bacillary angiomatosis, Trench fever
85701	Bartonella tribocorum	Bacteria	Alphaproteobacteria	unfinished			-	Rod		No	Yes		Aerobic	Host-associated	Mesophilic	Rats
374463	Baumannia cicadellinicola str. Hc (Homalodisca coagulata)	Bacteria	Gammaproteobacteria	unfinished				Irregular sphere						Host-associated
264462	Bdellovibrio bacteriovorus HD100	Bacteria	Deltaproteobacteria	complete	3.78	50.6	-	Curved	Singles	No	Yes		Aerobic	Multiple	Mesophilic	Gram-negative bacteria
37694	Beet leafhopper transmitted virescence phytoplasma	Bacteria	Firmicutes	unfinished				Sphere					Aerobic	Host-associated	Mesophilic	Plants	Beet leafhopper-transmitted virescence
1680	Bifidobacterium adolescentis	Bacteria	Actinobacteria	assembly	2.1	59.2
1685	Bifidobacterium breve	Bacteria	Actinobacteria	unfinished		58	+	Rod		No	No		Anaerobic	Host-associated	Mesophilic
205913	Bifidobacterium longum DJO10A	Bacteria	Actinobacteria	assembly	2.38	59.1	+	Rod	Singles, pairs, chains	No	No	Non-halophilic	Anaerobic	Host-associated	Mesophilic	No	No
206672	Bifidobacterium longum NCC2705	Bacteria	Actinobacteria	complete	2.26	60	+	Rod	Singles, Pairs, Chains	No	No	Non-halophilic	Anaerobic	Host-associated	Mesophilic	No	No
314230	Blastopirellula marina DSM 3645	Bacteria	Planctomycetes	assembly	5	57								Aquatic		No	None
521	Bordetella avium	Bacteria	Betaproteobacteria	unfinished		62	-	Rod	Singles, Pairs, Chains		Yes		Aerobic	Host-associated		Animal	Bordetellosis
257310	Bordetella bronchiseptica RB50	Bacteria	Betaproteobacteria	complete	5.34	68	-	Rod	Singles, Pairs, Chains		Yes		Aerobic	Host-associated	Mesophilic	Animal	Respiratory diseases
257311	Bordetella parapertussis 12822	Bacteria	Betaproteobacteria	complete	4.77	68	-	Rod	Singles, Pairs, Chains				Aerobic	Host-associated	Mesophilic	Human, Sheep	Respiratory deseases
257313	Bordetella pertussis Tohama I	Bacteria	Betaproteobacteria	complete	4.09	68	-	Rod	Singles, Pairs, Chains				Aerobic	Host-associated	Mesophilic	Human	Respiratory deseases
340100	Bordetella petrii DSM 12804	Bacteria	Betaproteobacteria	unfinished		63.8	-	Coccobacillus	Singles, chains		No		Facultative	Aquatic	Mesophilic	No
224326	Borrelia burgdorferi B31	Bacteria	Spirochaetes	complete	1.52	28		Spiral		No	Yes		Aerobic	Host-associated	Mesophilic	Human	Lyme disease
290434	Borrelia garinii PBi	Bacteria	Spirochaetes	complete	0.99	28		Spiral		No	Yes			Host-associated	Mesophilic	Human	Lyme disease
224911	Bradyrhizobium japonicum USDA 110	Bacteria	Alphaproteobacteria	complete	9.11	64	-	Rod			Yes		Aerobic	Host-associated	Mesophilic	No
288000	Bradyrhizobium sp. BTAi1	Bacteria	Alphaproteobacteria	assembly	8.4	64.8	-	Rod			Yes		Aerobic	Host-associated	Mesophilic
1393	Brevibacillus brevis	Bacteria	Firmicutes	unfinished			+	Rod			Yes		Aerobic	Terrestrial	Mesophilic	No	None
365043	Brevibacillus sp. PNG 276	Bacteria	Firmicutes	unfinished	5.1		+	Rod			Yes		Aerobic	Multiple	Mesophilic	No	None
321955	Brevibacterium linens BL2	Bacteria	Actinobacteria	assembly	4.37	62.8	+	Rod,Coccus	Singles	No	No		Aerobic	Multiple	Mesophilic	No	None
262698	Brucella abortus biovar 1 str. 9-941	Bacteria	Alphaproteobacteria	complete	3.29	57.2	-	Rod,Coccus	Singles, Groups				Facultative	Host-associated	Mesophilic	Human, Cattle	Brucellosis
224914	Brucella melitensis 16M	Bacteria	Alphaproteobacteria	complete	3.29	57	-	Coccobacillus	Singles, Pairs, Chains				Aerobic	Host-associated	Mesophilic	Human, Animal	Brucellosis
359391	Brucella melitensis biovar Abortus 2308	Bacteria	Alphaproteobacteria	complete	3.28	57.2	-	Rod,Coccus	Singles, Groups				Facultative	Host-associated	Mesophilic		Brucellosis
236	Brucella melitensis biovar Ovis	Bacteria	Alphaproteobacteria	unfinished			-	Rod	Singles, Pairs, Chains	No	No		Facultative	Host-associated	Mesophilic	Sheep	Inflammation of the epididymis and placenta
204722	Brucella suis 1330	Bacteria	Alphaproteobacteria	complete	3.32	57	-	Coccobacillus	Singles, Pairs, Chains				Aerobic	Host-associated	Mesophilic	Human, Animal	Brucellosis, infectious abortions, fever
107806	Buchnera aphidicola str. APS (Acyrthosiphon pisum)	Bacteria	Gammaproteobacteria	complete	0.66	26	-		Singles					Host-associated	Mesophilic	No	None
224915	Buchnera aphidicola str. Bp (Baizongia pistaciae)	Bacteria	Gammaproteobacteria	complete	0.62	26	-		Singles					Host-associated	Mesophilic	No
372461	Buchnera aphidicola str. Cc (Cinara cedri)	Bacteria	Gammaproteobacteria	unfinished	0.416		-							Host-associated	Mesophilic	No
198804	Buchnera aphidicola str. Sg (Schizaphis graminum)	Bacteria	Gammaproteobacteria	complete	0.64	26	-		Singles					Host-associated	Mesophilic	No
339670	Burkholderia ambifaria AMMD	Bacteria	Betaproteobacteria	assembly		66.8	-	Rod		No				Multiple	Mesophilic
331271	Burkholderia cenocepacia AU 1054	Bacteria	Betaproteobacteria	assembly		67
331272	Burkholderia cenocepacia HI2424	Bacteria	Betaproteobacteria	assembly		66.4
216591	Burkholderia cenocepacia J2315	Bacteria	Betaproteobacteria	unfinished	8.07	67	-	Rod	Singles		Yes		Facultative	Multiple		Human	Necrotizing pneumonia and chronic infections
350702	Burkholderia cenocepacia PC184	Bacteria	Betaproteobacteria	assembly		66.8	-	Rod		No	Yes		Facultative	Multiple	Mesophilic	Human	Necrotizing pneumonia, chronic infections
350701	Burkholderia dolosa AUO158	Bacteria	Betaproteobacteria	assembly		67	-	Rod		No	Yes		Facultative	Multiple	Mesophilic	Human	Necrotizing pneumonia, chronic infections
337	Burkholderia glumae	Bacteria	Betaproteobacteria	unfinished			-	Rod		No				Multiple	Mesophilic	Rice	Seedling rot and panicle blight
320386	Burkholderia mallei 10229	Bacteria	Betaproteobacteria	assembly	6.1	68.2	-	Rod	Singles		No			Host-associated	Mesophilic	Human, Animal	Glanders and pneumonia
320387	Burkholderia mallei 10399	Bacteria	Betaproteobacteria	assembly	5.9	68.5	-	Rod	Singles		No			Host-associated	Mesophilic	Human, Animal	Glanders and pneumonia
370895	Burkholderia mallei 2002721280	Bacteria	Betaproteobacteria	assembly		68.4	-	Rod	Singles		No	Non-halophilic		Host-associated	Mesophilic	Equine	Glanders
243160	Burkholderia mallei ATCC 23344	Bacteria	Betaproteobacteria	complete	5.84	68	-	Rod	Singles		No			Host-associated	Mesophilic	Human, Animal	Glanders and pneumonia
334802	Burkholderia mallei FMH	Bacteria	Betaproteobacteria	assembly	2.3	68.2	-	Rod	Singles		No					Human, Animal	Glanders and pneumonia
320390	Burkholderia mallei GB8 horse 4	Bacteria	Betaproteobacteria	assembly	5.8	68.5	-	Rod	Singles		No			Host-associated	Mesophilic	Human, Animal	Glanders and pneumonia
334803	Burkholderia mallei JHU	Bacteria	Betaproteobacteria	assembly	2.2	68.2	-	Rod	Singles		No					Human, Animal	Glanders and pneumonia
320389	Burkholderia mallei NCTC 10247	Bacteria	Betaproteobacteria	assembly	6	68.5	-	Rod	Singles		No			Host-associated	Mesophilic	Human, Animal	Glanders and pneumonia
320388	Burkholderia mallei SAVP1	Bacteria	Betaproteobacteria	assembly	5.3	68.4	-	Rod	Singles		No			Host-associated	Mesophilic	Human, Animal	Glanders and pneumonia
357348	Burkholderia pseudomallei 1106a	Bacteria	Betaproteobacteria	assembly		67.9	-	Rod			Yes		Aerobic	Terrestrial	Mesophilic	Animal	Melioidosis
357347	Burkholderia pseudomallei 1106b	Bacteria	Betaproteobacteria	assembly		68.2	-	Rod			Yes		Aerobic	Terrestrial	Mesophilic	Animal	Melioidosis
331109	Burkholderia pseudomallei 1655	Bacteria	Betaproteobacteria	assembly		68	-	Rod			Yes		Aerobic	Terrestrial	Mesophilic	Animal	Melioidosis
320371	Burkholderia pseudomallei 1710a	Bacteria	Betaproteobacteria	assembly		68	-	Rod			Yes		Aerobic	Terrestrial	Mesophilic	Animal	Melioidosis
320372	Burkholderia pseudomallei 1710b	Bacteria	Betaproteobacteria	complete	7.31	68	-	Rod			Yes		Aerobic	Terrestrial	Mesophilic	Animal	Melioidosis
360118	Burkholderia pseudomallei 406e	Bacteria	Betaproteobacteria	assembly		68.1	-	Rod			Yes		Aerobic	Terrestrial	Mesophilic	Animal	Melioidosis
320373	Burkholderia pseudomallei 668	Bacteria	Betaproteobacteria	assembly		68.3	-	Rod			Yes		Aerobic	Terrestrial	Mesophilic	Animal	Melioidosis
272560	Burkholderia pseudomallei K96243	Bacteria	Betaproteobacteria	complete	7.25	68	-	Rod			Yes		Aerobic	Terrestrial	Mesophilic	Animal	Melioidosis
331978	Burkholderia pseudomallei Pasteur	Bacteria	Betaproteobacteria	assembly		68	-	Rod			Yes		Aerobic	Terrestrial	Mesophilic	Animal	Melioidosis
320374	Burkholderia pseudomallei S13	Bacteria	Betaproteobacteria	assembly		68.1	-	Rod			Yes		Aerobic	Terrestrial	Mesophilic	Animal	Melioidosis
269483	Burkholderia sp. 383	Bacteria	Betaproteobacteria	complete	8.68	67	-	Rod	Singles		Yes		Facultative	Multiple		Human	Necrotizing pneumonia and chroninc infections
271848	Burkholderia thailandensis E264	Bacteria	Betaproteobacteria	complete	6.72	67.6	-	Rod			Yes		Aerobic	Terrestrial	Mesophilic
269482	Burkholderia vietnamiensis G4	Bacteria	Betaproteobacteria	assembly	8.23	67	-	Rod	Singles		Yes		Facultative	Multiple		Human	Necrotizing pneumonia and chroninc infections
36873	Burkholderia xenovorans	Bacteria	Betaproteobacteria	unfinished			-	Rods		No	Yes	Non-halophilic	Aerobic	Multiple	Mesophilic	No	None
266265	Burkholderia xenovorans LB400	Bacteria	Betaproteobacteria	assembly	9.67	68	-	Rod	Singles	No				Multiple		Human, Plant
351627	Caldicellulosiruptor saccharolyticus DSM 8903	Bacteria	Firmicutes	assembly		35.2	+	Rod					Anaerobic	Specialized	Thermophilic
76887	Caldivirga maquilingensis	Archaea	Crenarchaeota	unfinished		43		Rod	Singles	No	No		Microaerophilic	Specialized	Hyperthermophilic	No
306254	Campylobacter coli RM2228	Bacteria	Epsilonproteobacteria	assembly	1.86	31.1	-	Spiral	Singles, Pairs, Chains	No	Yes		Microaerophilic	Multiple	Mesophilic	Animal	Gastroenteritis and septicemia
196	Campylobacter fetus	Bacteria	Epsilonproteobacteria	unfinished	1.5	40	-	Spiral	Singles, Chains		Yes		Microaerophilic	Host-associated		Human, Animal	Infertility, infectious abortions, septicemia, meningitis
360106	Campylobacter fetus subsp. fetus 82-40	Bacteria	Epsilonproteobacteria	assembly		33.4	-	Spiral	Singles, Chains		Yes		Microaerophilic	Host-associated		Human, Animal	Infertility, infectious abortions, septicemia, meningitis
195099	Campylobacter jejuni RM1221	Bacteria	Epsilonproteobacteria	complete	1.78	31	-	Spiral	Singles, Chains	No	Yes		Microaerophilic	Multiple	Mesophilic	Human	Food poisoning
360108	Campylobacter jejuni subsp. jejuni 260.94	Bacteria	Epsilonproteobacteria	assembly		31	-	Spiral	Singles, Chains	No	Yes	Non-halophilic		Multiple	Mesophilic	Human	acute inflammatory demyelinating polyneuropathy
354242	Campylobacter jejuni subsp. jejuni 81-176	Bacteria	Epsilonproteobacteria	assembly		30.5	-	Spiral	Singles, Chains	No	Yes		Microaerophilic	Multiple	Mesophilic	Human	Food poisoning
360110	Campylobacter jejuni subsp. jejuni 84-25	Bacteria	Epsilonproteobacteria	assembly		30.4	-	Spiral	Singles, Chains	No	Yes	Non-halophilic		Multiple	Mesophilic	Human
360110	Campylobacter jejuni subsp. jejuni 84-25	Bacteria	Epsilonproteobacteria	unfinished			-	Spiral	Singles, Chains	No	Yes	Non-halophilic		Multiple	Mesophilic
360111	Campylobacter jejuni subsp. jejuni CF93-6	Bacteria	Epsilonproteobacteria	assembly		30.5	-	Spiral	Singles, Chains		Yes	Non-halophilic		Multiple	Mesophilic	Human	Miller Fisher syndrome
360112	Campylobacter jejuni subsp. jejuni HB93-13	Bacteria	Epsilonproteobacteria	assembly		30.6	-	Spiral	Singles, Chains	No	Yes	Non-halophilic		Multiple	Mesophilic	Human	Guillain-Barre syndrome
192222	Campylobacter jejuni subsp. jejuni NCTC 11168	Bacteria	Epsilonproteobacteria	complete	1.64	31	-	Spiral	Singles, Chains	No	Yes		Microaerophilic	Multiple	Mesophilic	Human	Food poisoning
306263	Campylobacter lari RM2100	Bacteria	Epsilonproteobacteria	assembly	1.56	29.6	-	Spiral	Singles, Pairs, Chains	No	Yes		Microaerophilic	Multiple	Mesophilic	Animal	Gastroenteritis and diarrhea
306264	Campylobacter upsaliensis RM3195	Bacteria	Epsilonproteobacteria	assembly	1.77	34.3	-	Spiral	Singles, Pairs, Chains	No	Yes			Multiple	Mesophilic	Animal	Gastroenteritis and diarrhea
203907	Candidatus Blochmannia floridanus	Bacteria	Gammaproteobacteria	complete	0.71	28	-	Rod						Specialized	Mesophilic	No
291272	Candidatus Blochmannia pennsylvanicus str. BPEN	Bacteria	Gammaproteobacteria	complete	0.79	29.6
174632	Candidatus Brocadia anammoxidans	Bacteria	Planctomycetes	unfinished				Cocci					Facultative	Aquatic	Mesophilic
257501	Candidatus Chlorothrix halophila	Bacteria	Chloroflexi	unfinished				Filament			Yes	Moderate halophilic	Facultative	Specialized	Mesophilic
314261	Candidatus Pelagibacter ubique HTCC1002	Bacteria	Alphaproteobacteria	unfinished			-	Rod					Aerobic	Aquatic	Mesophilic
335992	Candidatus Pelagibacter ubique HTCC1062	Bacteria	Alphaproteobacteria	complete	1.31	29.7	-	Rod	Singles		No		Aerobic	Aquatic	Mesophilic
264201	Candidatus Protochlamydia amoebophila UWE25	Bacteria	Chlamydiae/Verrucomicrobia	complete	2.41	34.7	-							Host-associated	Mesophilic	Animal	Probable pneumonia agent
336810	Candidatus Sulcia muelleri	Bacteria	Bacteroidetes/Chlorobi	unfinished								Non-halophilic		Host-associated	Mesophilic	No	None
246194	Carboxydothermus hydrogenoformans Z-2901	Bacteria	Firmicutes	complete	2.4	42	+						Anaerobic	Aquatic	Hyperthermophilic	No
190650	Caulobacter crescentus CB15	Bacteria	Alphaproteobacteria	complete	4.02	67	-	Rod	Singles		Yes		Aerobic	Aquatic	Mesophilic	No
366602	Caulobacter sp. K31	Bacteria	Alphaproteobacteria	unfinished			-	Rod	Singles		Yes	Non-halophilic	Aerobic		Mesophilic	No	None
313590	Cellulophaga sp. MED134	Bacteria	Bacteroidetes/Chlorobi	assembly	5	38.2								Aquatic		No	None
46770	Cenarchaeum symbiosum	Archaea	Crenarchaeota	unfinished				Rod		No				Host-associated	Psychrophilic	No
204773	Cenibacterium arsenoxidans	Bacteria	Other Bacteria	unfinished								Non-halophilic	Anaerobic	Aquatic	Mesophilic	No
243161	Chlamydia muridarum Nigg	Bacteria	Chlamydiae/Verrucomicrobia	complete	1.08	40	-	Rod						Host-associated	Mesophilic	Human, Animal	Pharyngitis, bronchitis and pneumonitis
315277	Chlamydia trachomatis A/HAR-13	Bacteria	Chlamydiae/Verrucomicrobia	complete	1.05	41.3	-	Rod						Host-associated	Mesophilic	Human	Pharyngitis, bronchitis and pneumonitis
272561	Chlamydia trachomatis D/UW-3/CX	Bacteria	Chlamydiae/Verrucomicrobia	complete	1.04	40	-	Rod						Host-associated	Mesophilic	Human	Pharyngitis, bronchitis and pneumonitis
218497	Chlamydophila abortus S26/3	Bacteria	Chlamydiae/Verrucomicrobia	complete	1.14	40	-	Rod						Host-associated	Mesophilic	Human, Animal	Pharyngitis, bronchitis and pneumonitis
227941	Chlamydophila caviae GPIC	Bacteria	Chlamydiae/Verrucomicrobia	complete	1.18	40	-	Rod						Host-associated	Mesophilic	Human, Animal	pharyngitis, bronchitis and pneumonitis
264202	Chlamydophila felis Fe/C-56	Bacteria	Chlamydiae/Verrucomicrobia	complete	1.17	40	-	Rod						Host-associated	Mesophilic	Human, Animal	Pharyngitis, bronchitis and pneumonitis
115711	Chlamydophila pneumoniae AR39	Bacteria	Chlamydiae/Verrucomicrobia	complete	1.23	40	-	Rod						Host-associated	Mesophilic	Human	Pharyngitis, bronchitis and pneumonitis
115713	Chlamydophila pneumoniae CWL029	Bacteria	Chlamydiae/Verrucomicrobia	complete	1.23	40	-	Rod						Host-associated	Mesophilic	Human	Pharyngitis, bronchitis and pneumonitis
138677	Chlamydophila pneumoniae J138	Bacteria	Chlamydiae/Verrucomicrobia	complete	1.23	40	-	Rod						Host-associated	Mesophilic	Human	Pharyngitis, bronchitis and pneumonitis
182082	Chlamydophila pneumoniae TW-183	Bacteria	Chlamydiae/Verrucomicrobia	complete	1.23	40	-	Rod						Host-associated	Mesophilic	Human	Pharyngitis, bronchitis and pneumonitis
83554	Chlamydophila psittaci	Bacteria	Chlamydiae/Verrucomicrobia	unfinished											Mesophilic	Human, Animal	Systemic or respiratory infections
340177	Chlorobium chlorochromatii CaD3	Bacteria	Bacteroidetes/Chlorobi	complete	2.57	44.3
290315	Chlorobium limicola DSM 245	Bacteria	Bacteroidetes/Chlorobi	assembly	2.4	51.3	-	Rod	Singles, Chains		No	Mesophilic	Anaerobic	Aquatic	Mesophilic	No	None
331678	Chlorobium phaeobacteroides BS1	Bacteria	Bacteroidetes/Chlorobi	assembly	2.4	45.5	-	Rod		No	No			Aquatic	Mesophilic	No	None
290317	Chlorobium phaeobacteroides DSM 266	Bacteria	Bacteroidetes/Chlorobi	assembly	2.4	48.3	-	Rod		No	No	Mesophilic	Facultative	Aquatic	Mesophilic	No	None
194439	Chlorobium tepidum TLS	Bacteria	Bacteroidetes/Chlorobi	complete	2.15	56		Rod	Singles				Anaerobic	Specialized	Thermophilic	No
152260	Chloroflexus aggregans	Bacteria	Chloroflexi	unfinished		57		Filament	Aggregates		Yes		Facultative	Specialized	Thermophilic
324602	Chloroflexus aurantiacus J-10-fl	Bacteria	Chloroflexi	assembly	4.93	56.6		Filament	Filaments		Yes		Anaerobic	Specialized	Thermophilic	No
100716	Chloroherpeton thalassium	Bacteria	Bacteroidetes/Chlorobi	unfinished		45.0-48.2	-	Filamentous rod			Yes		Anaerobic	Aquatic	Mesophilic
243365	Chromobacterium violaceum ATCC 12472	Bacteria	Betaproteobacteria	complete	4.75	64.83	-	Sphere, Curved	Singles, Pairs, Chains		Yes		Facultative	Multiple	Mesophilic	Human	Diarrhea and occasionally septicemia
158080	Chromohalobacter salexigens	Bacteria	Gammaproteobacteria	unfinished			-	Rod			Yes	Moderate halophilic	Facultative	Aquatic	Mesophilic
290398	Chromohalobacter salexigens DSM 3043	Bacteria	Gammaproteobacteria	assembly		63.9	-	Rod	Singles, Pairs	No	Yes	Moderate halophilic	Aerobic		Mesophilic	No	None
118005	Chrysiogenes arsenatis DSM 11915	Bacteria	Other Bacteria	unfinished		49	-	Rod, Curved			Yes		Anaerobic	Specialized	Mesophilic	No
290338	Citrobacter koseri ATCC BAA-895	Bacteria	Gammaproteobacteria	unfinished			-							Multiple	Mesophilic	Human, Animal	Bacteremia, meningoencephalitis, multiple brain abscesses
67825	Citrobacter rodentium	Bacteria	Gammaproteobacteria	unfinished			-	Rod		No	No		Facultative	Multiple	Mesophilic	Mouse	Murine colonic hyperplasia
31964	Clavibacter michiganensis subsp. sepedonicus	Bacteria	Actinobacteria	unfinished		72	+	Rod	Singles, Pairs	No	No		Aerobic	Multiple	Mesophilic	Plant	Wilt and Tuber Rot, Ring Rot
272562	Clostridium acetobutylicum ATCC 824	Bacteria	Firmicutes	complete	4.13	37	+	Rod	Singles, Pairs, Chains	Yes	Yes	Non-halophilic	Anaerobic	Multiple	Mesophilic	No	None
290402	Clostridium beijerincki NCIMB 8052	Bacteria	Firmicutes	assembly	6.7	29.8	+	Rod		Yes	Yes	Non-halophilic			Mesophilic	No	None
36826	Clostridium botulinum A	Bacteria	Firmicutes	unfinished	3.96	28	+	Rod	Singles, Pairs, Chains	Yes	Yes	Non-halophilic	Anaerobic	Multiple	Mesophilic	Human	Botulism
272563	Clostridium difficile 630	Bacteria	Firmicutes	unfinished	4.3	29.06	+	Rod	Singles, Pairs, Chains	Yes	Yes	Non-halophilic	Anaerobic	Multiple	Mesophilic	Human	Antibiotic-associated diarrhea and pseudomembraneous colitis
367459	Clostridium difficile QCD-32g58	Bacteria	Firmicutes	assembly	3.92	28.4	+	Rod	Singles, Pairs, Chains	Yes	Yes	Non-halophilic	Anaerobic	Multiple	Mesophilic	Human	Antibiotic-associated diarrhea and pseudomembraneous colitis
1538	Clostridium ljungdahlii	Bacteria	Firmicutes	unfinished		23	+	rod		yes	yes	Non-halophilic	Aerobic	Terrestrial	Mesophilic	No	none
195103	Clostridium perfringens ATCC 13124	Bacteria	Firmicutes	unfinished	3.26		+	Rod	Singles, Pairs, Chains	Yes	No	Non-halophilic	Anaerobic	Multiple	Mesophilic	Human, Animal	Gas gangrene
289380	Clostridium perfringens SM101	Bacteria	Firmicutes	unfinished	3		+	Rod	Singles, Pairs, Chains	Yes	No	Non-halophilic	Anaerobic	Multiple	Mesophilic	Human, Animal	Gas gangrene
195102	Clostridium perfringens str. 13	Bacteria	Firmicutes	complete	3.09	27	+	Rod	Singles, Pairs, Chains	Yes	No	Non-halophilic	Anaerobic	Multiple	Mesophilic	Human, Animal	Gas gangrene
86416	Clostridium sp. BC1	Bacteria	Firmicutes	unfinished	4.4	27	+	Rod	Singles, Pairs, Chains	Yes	Yes		Anaerobic	Multiple	Mesophilic	No	None
350688	Clostridium sp. OhILAs	Bacteria	Firmicutes	unfinished			+	Rod		Yes			Anaerobic	Aquatic	Mesophilic
212717	Clostridium tetani E88	Bacteria	Firmicutes	complete	2.87	27	+	Rod	Singles, Pairs, Chains	No	Yes	Non-halophilic	Anaerobic	Multiple	Mesophilic	Human	Tetanus
203119	Clostridium thermocellum ATCC 27405	Bacteria	Firmicutes	assembly	3.74	26	+	Rod	Singles, Pairs, Chains	Yes	Yes		Anaerobic	Multiple	Mesophilic	No
158899	Collimonas fungivorans	Bacteria	Betaproteobacteria	unfinished		57.8	-	Rod		No	Yes		Aerobic	Terrestrial	Mesophilic
167879	Colwellia psychrerythraea 34H	Bacteria	Gammaproteobacteria	complete	5.37	38	-	Rod	Singles		Yes		Facultative	Specialized	Psychrophilic	No
309798	Coprothermobacter proteolyticus DSM 5265	Bacteria	Firmicutes	unfinished	1.43	45	-	Rod	Singles, Pairs	No	No		Anaerobic		Thermophilic	No	None
257309	Corynebacterium diphtheriae NCTC 13129	Bacteria	Actinobacteria	complete	2.49	53.5	+	Rod	Singles, Pairs	No	No		Aerobic	Multiple	Mesophilic	Human	Diphtheria
196164	Corynebacterium efficiens YS-314	Bacteria	Actinobacteria	complete	3.15	63.1	+	Rod	Singles, V-shaped pairs	No	No		Facultative	Multiple	Mesophilic	No	No
196627	Corynebacterium glutamicum ATCC 13032	Bacteria	Actinobacteria	complete	3.31	53.8	+	Rod	Singles, V-shaped pairs	No	No		Facultative	Multiple	Mesophilic	No	No
196627	Corynebacterium glutamicum ATCC 13032	Bacteria	Actinobacteria	complete	3.28	53.8	+	Rod	Singles, V-shaped pairs	No	No		Facultative	Multiple	Mesophilic	No	No
306537	Corynebacterium jeikeium K411	Bacteria	Actinobacteria	complete	2.48	61.4	+	Rod	Singles	No	No	Non-halophilic	Facultative	Multiple	Mesophilic	Human	Nocosomial infections
227377	Coxiella burnetii RSA 493	Bacteria	Gammaproteobacteria	complete	2.03	42.6	-	Coccobacillus	Singles				Facultative	Multiple	Mesophilic	Animal	Q-fever
216432	Croceibacter atlanticus HTCC2559	Bacteria	Bacteroidetes/Chlorobi	assembly	5	33.9	-	Rod			No		Aerobic	Aquatic		No	None
165597	Crocosphaera watsonii WH 8501	Bacteria	Cyanobacteria	assembly	6.17	37.1			Singles					Aquatic
344748	Crocosphaera watsonii WH0002	Bacteria	Cyanobacteria	unfinished					Singles					Aquatic	Mesophilic
164546	Cupriavidus taiwanensis	Bacteria	Betaproteobacteria	unfinished		67.3	-	Rod		No	Yes		Facultative	Host-associated	Mesophilic	No
985	Cytophaga hutchinsonii	Bacteria	Bacteroidetes/Chlorobi	assembly	4.42	39	-	Rod	Singles		Yes		Aerobic	Multiple	Mesophilic	No
159087	Dechloromonas aromatica RCB	Bacteria	Betaproteobacteria	complete	4.5	59.3	-	Rod	Singles, Chains	No	Yes		Facultative	Multiple		No
243164	Dehalococcoides ethenogenes 195	Bacteria	Chloroflexi	complete	1.47	45	+	Irregular coccus	Singles	No	Yes	Mesophilic	Anaerobic	Multiple	Mesophilic	No	No
216389	Dehalococcoides sp. BAV1	Bacteria	Chloroflexi	assembly		47.2							Anaerobic
255470	Dehalococcoides sp. CBDB1	Bacteria	Chloroflexi	complete	1.4	47	+	Irregular coccus		No	No	Mesophilic	Anaerobic	Multiple	Mesophilic	No
319795	Deinococcus geothermalis DSM 11300	Bacteria	Deinococcus-Thermus	assembly		65.9	+	Coccus	Pairs, Tetrads				Aerobic	Aquatic	Mesophilic
243230	Deinococcus radiodurans R1	Bacteria	Deinococcus-Thermus	complete	3.28	66.6	+	Coccus	Pairs, Tetrads				Aerobic	Terrestrial	Mesophilic	No
344743	Dermocarpa sp. 0006	Bacteria	Cyanobacteria	unfinished	5		-		Singles		Yes			Aquatic	Mesophilic	No	None
272564	Desulfitobacterium hafniense DCB-2	Bacteria	Firmicutes	assembly	6.96	46-47	-	Rod	Singles, Pairs, Chains	Yes	Yes		Anaerobic	Specialized	Mesophilic	No
138119	Desulfitobacterium hafniense Y51	Bacteria	Firmicutes	complete	5.73	47.4	-	Rod	Singles, Pairs, Chains	Yes	Yes		Anaerobic	Specialized	Mesophilic
177437	Desulfobacterium autotrophicum HRM2	Bacteria	Deltaproteobacteria	unfinished	4.4		-	Rod	Singles		Yes		Anaerobic	Multiple	Mesophilic	No
177439	Desulfotalea psychrophila LSv54	Bacteria	Deltaproteobacteria	complete	3.66	46.6	-	Rod					Anaerobic	Specialized	Psychrophilic	No
349161	Desulfotomaculum reducens MI-1	Bacteria	Firmicutes	assembly		42.2	+	Rod		Yes	Yes	Moderate halophilic	Anaerobic	Aquatic	Mesophilic
207559	Desulfovibrio desulfuricans G20	Bacteria	Deltaproteobacteria	complete	3.73	60	-	Rod	Singles		Yes		Anaerobic	Multiple	Mesophilic	No
184917	Desulfovibrio magneticus	Bacteria	Deltaproteobacteria	unfinished		66	-	Rod	Singles	No	Yes		Anaerobic	Aquatic	Mesophilic	No
882	Desulfovibrio vulgaris subsp. vulgaris str. Hildenborough	Bacteria	Deltaproteobacteria	complete	3.77	60	-	Rod	Singles		Yes		Anaerobic	Multiple	Mesophilic	No
281689	Desulfuromonas acetoxidans DSM 684	Bacteria	Deltaproteobacteria	assembly		51.9	-	Rod			Yes		Anaerobic
246195	Dichelobacter nodosus VCS1703A	Bacteria	Gammaproteobacteria	unfinished	1.41	37	-	Rod	Singles				Anaerobic	Host-associated	Mesophilic	Animal	Ovine footrot
309799	Dictyoglomus thermophilum H-6-12	Bacteria	Other Bacteria	unfinished	1.97	29	-	Rod	Singles, pairs, chains and spherical bodies	No	No		Anaerobic	Aquatic	Thermophilic	No	None
67780	Edwardsiella ictaluri	Bacteria	Gammaproteobacteria	unfinished		53	-	Rod			Yes		Facultative	Aquatic	Mesophilic	Catfish	Enteric septicemia
269484	Ehrlichia canis str. Jake	Bacteria	Alphaproteobacteria	complete	1.32	28.9	-	Pleomorphic						Host-associated		Dog	Ehrlichiosis
205920	Ehrlichia chaffeensis str. Arkansas	Bacteria	Alphaproteobacteria	complete	1.18	30.1		Rod	Singles					Host-associated		Human, Animal	Monocytic ehrlichiosis
332415	Ehrlichia chaffeensis str. Sapulpa	Bacteria	Alphaproteobacteria	assembly		30		Rod	Singles					Host-associated		Human, Animal	Monocytic ehrlichiosis
302409	Ehrlichia ruminantium str. Gardel	Bacteria	Alphaproteobacteria	complete	1.5	27.5	-	Pleomorphic coccus						Host-associated	Mesophilic	Ruminant	African heartwater
254945	Ehrlichia ruminantium str. Welgevonden	Bacteria	Alphaproteobacteria	complete	1.52	27.5	-	Pleomorphic coccus						Host-associated	Mesophilic	Ruminant	Heartwater
254945	Ehrlichia ruminantium str. Welgevonden	Bacteria	Alphaproteobacteria	complete	1.51	27.5	-	Pleomorphic coccus						Host-associated	Mesophilic	Ruminant
550	Enterobacter cloacae	Bacteria	Gammaproteobacteria	unfinished			-	rod			yes	Non-halophilic	Facultative		Mesophilic	human	Nocosomial infections
290339	Enterobacter sakazakii ATCC BAA-894	Bacteria	Gammaproteobacteria	unfinished	4.8		-	Rod	Single, Pairs	No	Yes	Non-halophilic	Anaerobic	Host-associated	Mesophilic	Human	Meningitis, Septicemia, Necrotizing enterocolitis
226185	Enterococcus faecalis V583	Bacteria	Firmicutes	complete	3.36	37.4	+	Coccus	Pairs, Chains				Facultative	Multiple	Mesophilic	Human
333849	Enterococcus faecium DO	Bacteria	Firmicutes	assembly	2.85	37	+	Coccus	Pairs, Chains				Facultative	Multiple	Mesophilic	Human	Urinary tract infection, bacteremia, endocarditis
2384	Epulopiscium sp.	Bacteria	Firmicutes	unfinished				Rod	Single		Yes			Host-associated
552	Erwinia amylovora	Bacteria	Gammaproteobacteria	unfinished	5		-	Rod	Singles, Pairs, Chains	No	Yes	Non-halophilic	Anaerobic	Host-associated	Mesophilic	Maloid fruit trees	Fire Blight
218491	Erwinia carotovora subsp. atroseptica SCRI1043	Bacteria	Gammaproteobacteria	complete	5.06	51	-	Rod	Singles, Pairs, Chains		Yes	Non-halophilic	Facultative	Multiple	Mesophilic	Plant	Soft rot disease of potatoes
198628	Erwinia chrysanthemi str. 3937	Bacteria	Gammaproteobacteria	unfinished	4.92		-	Rod	Singles, Pairs, Chains		Yes		Facultative	Host-associated	Mesophilic	Plant	Soft rot
314225	Erythrobacter litoralis HTCC2594	Bacteria	Alphaproteobacteria	complete	3.05	63.1	-	Rod		No	Yes		Aerobic	Aquatic		No	None
237727	Erythrobacter sp. NAP1	Bacteria	Alphaproteobacteria	assembly	5	61	-	Rod		No	Yes		Aerobic	Aquatic	Mesophilic	No	None
216592	Escherichia coli 042	Bacteria	Gammaproteobacteria	unfinished	5.24	50	-	Rod	Singles, Pairs		Yes		Facultative	Host-associated	Mesophilic	Human	Persistent diarrhea
358709	Escherichia coli 101-1	Bacteria	Gammaproteobacteria	assembly		50.6	-	Rod	Singles, Pairs		Yes		Facultative	Host-associated	Mesophilic	Human	Traveler's diarrhea and endemic diarrhea
344610	Escherichia coli 53638	Bacteria	Gammaproteobacteria	assembly		51	-	Rod	Singles, Pairs	No	Yes	Non-halophilic	Facultative	Host-associated	Mesophilic	Human	Dysentery
344601	Escherichia coli B171	Bacteria	Gammaproteobacteria	assembly	0.07	50.7	-	Rod			Yes					Human	Diarrhea
340184	Escherichia coli B7A	Bacteria	Gammaproteobacteria	assembly	5	50.8	-	Rod	Singles, Pairs		Yes		Facultative	Host-associated	Mesophilic	Human	Diarrhea
199310	Escherichia coli CFT073	Bacteria	Gammaproteobacteria	complete	5.23	50	-	Rod	Singles, Pairs		Yes		Facultative	Host-associated	Mesophilic	Human	Urinary tract infections
340186	Escherichia coli E110019	Bacteria	Gammaproteobacteria	assembly	5	50.8	-	Rod			Yes		Facultative	Host-associated	Mesophilic	Huan	Diarrhea
340185	Escherichia coli E22	Bacteria	Gammaproteobacteria	assembly	5	50.6	-	Rod	Singles, Pairs		Yes		Facultative	Host-associated	Mesophilic	Human	Diarrhea
216593	Escherichia coli E2348/69	Bacteria	Gammaproteobacteria	unfinished	4.98	50	-	Rod	Singles, Pairs		Yes		Facultative	Host-associated	Mesophilic	Human	Diarrheal disease
331111	Escherichia coli E24377A	Bacteria	Gammaproteobacteria	assembly		50.6	-	Rod	Singles, Pairs		Yes		Facultative	Host-associated	Mesophilic	Human	Diarrhea
340197	Escherichia coli F11	Bacteria	Gammaproteobacteria	assembly		50.5	-	Rod	Singles, Pairs		Yes		Facultative	Host-associated	Mesophilic	Human, Mice	Human cystitis
331112	Escherichia coli HS	Bacteria	Gammaproteobacteria	assembly		50.8	-	Rod	Singles, Pairs		Yes		Facultative	Host-associated	Mesophilic
83333	Escherichia coli K12	Bacteria	Gammaproteobacteria	complete	4.64	50	-	Rod	Single or pairs		Yes		Facultative	Host-associated	Mesophilic	No
83334	Escherichia coli O157:H7	Bacteria	Gammaproteobacteria	complete	5.59	50	-	Rod	Singles, Pairs		Yes		Facultative	Host-associated	Mesophilic	Human	Hemorrhagic colitis
155864	Escherichia coli O157:H7 EDL933	Bacteria	Gammaproteobacteria	complete	5.62	50	-	Rod	Singles, Pairs		Yes		Facultative	Host-associated	Mesophilic	Human	Hemorrhagic colitis
316407	Escherichia coli W3110	Bacteria	Gammaproteobacteria	complete	4.65		-	Rod	Singles or pairs		Yes		Facultative	Host-associated	Mesophilic
39485	Eubacterium eligens	Bacteria	Firmicutes	unfinished			+	Rod					Anaerobic	Host-associated	Mesophilic
262543	Exiguobacterium sibiricum 255-15	Bacteria	Firmicutes	assembly	2.89	47.8	+	Rod	Singles, Pairs, Chains	No			Facultative	Specialized	Psychrophilic
333146	Ferroplasma acidarmanus Fer1	Archaea	Euryarchaeota	assembly	1.87	36.8		Rod		No	No		Anaerobic	Specialized	Mesophilic	No
59374	Fibrobacter succinogenes subsp. succinogenes S85	Bacteria	Other Bacteria	unfinished	4.02		-	Pleomorphic rod	Singles	No	No		Anaerobic	Host-associated	Mesophilic	No	No
156586	Flavobacteria bacterium BBFL7	Bacteria	Bacteroidetes/Chlorobi	assembly	5	35								Aquatic		No	None
313603	Flavobacteriales bacterium HTCC2170	Bacteria	Bacteroidetes/Chlorobi	assembly	5	37								Aquatic		No	None
986	Flavobacterium johnsoniae	Bacteria	Bacteroidetes/Chlorobi	unfinished		35.2	-	Rod		No	Yes	Non-halophilic	Aerobic	Multiple	Mesophilic
96345	Flavobacterium psychrophilum	Bacteria	Bacteroidetes/Chlorobi	unfinished			-	Rod			Yes		Aerobic	Multiple	Psychrophilic	Salmonid fish	Bacterial cold water disease (CWD), Rainbow trout fry syndrome (RTWS)
313593	Flavobacterium sp. MED217	Bacteria	Bacteroidetes/Chlorobi	assembly	5	39.8	-	Rod								No	None
28110	Francisella philomiragia	Bacteria	Gammaproteobacteria	unfinished		34	-	Rod	Singles		No		Aerobic	Multiple	Mesophilic	Humans, Animals	Pneumonia, septicemia
119857	Francisella tularensis subsp. holarctica	Bacteria	Gammaproteobacteria	complete		32.2	-	Rod	Singles		No		Aerobic	Host-associated	Mesophilic	Human, Animal	Tularemia
351581	Francisella tularensis subsp. holarctica FSC200	Bacteria	Gammaproteobacteria	unfinished		32	-	Rod	Singles		No		Aerobic	Host-associated	Mesophilic	Human, Animal	Tularemia
264	Francisella tularensis subsp. novicida	Bacteria	Gammaproteobacteria	unfinished		32	-	Rod	Singles		No		Aerobic	Multiple	Mesophilic
177416	Francisella tularensis subsp. tularensis SCHU S4	Bacteria	Gammaproteobacteria	complete	1.89	32.3	-	Rod	Singles		No		Aerobic	Aquatic		Human, Animal	Tularemia
106370	Frankia sp. CcI3	Bacteria	Actinobacteria	complete	5.43	70.1	+		Filaments				Aerobic	Multiple	Mesophilic
298653	Frankia sp. EAN1pec	Bacteria	Actinobacteria	assembly		70.9	+		Filaments				Aerobic	Multiple	Mesophilic
235659	Frankia sp. Mbj2	Bacteria	Actinobacteria	unfinished			+		Filaments		No		Aerobic	Multiple	Mesophilic	No
314231	Fulvimarina pelagi HTCC2506	Bacteria	Alphaproteobacteria	unfinished	5	57.6	-	Rod					Aerobic	Aquatic	Mesophilic
190304	Fusobacterium nucleatum subsp. nucleatum ATCC 25586	Bacteria	Fusobacteria	complete	2.17	27	-	Rod	Singles	No	No		Anaerobic	Host-associated	Mesophilic	Human, Animal	Periodontal diseases and some inflammations
209882	Fusobacterium nucleatum subsp. vincentii ATCC 49256	Bacteria	Fusobacteria	assembly	2.12	27	-	Rod	Singles	No	No		Anaerobic	Host-associated	Mesophilic	Human, Animal	Periodontal disease
214688	Gemmata obscuriglobus UQM 2246	Bacteria	Planctomycetes	unfinished	9.02	64.4	-	Coccobacillus	Singles, Clusters	No	Yes		Aerobic	Multiple	Mesophilic	No
235909	Geobacillus kaustophilus HTA426	Bacteria	Firmicutes	complete	3.59	52	+	Rod		Yes	No		Aerobic	Aquatic	Thermophilic
272567	Geobacillus stearothermophilus 10	Bacteria	Firmicutes	unfinished	0.41	52.69	+	Rod		Yes			Anaerobic	Specialized	Thermophilic	No
269799	Geobacter metallireducens GS-15	Bacteria	Deltaproteobacteria	complete	4.01	59.5	-	Rod			Yes		Anaerobic	Aquatic	Mesophilic	No
316067	Geobacter sp. FRC-32	Bacteria	Deltaproteobacteria	unfinished			-	Rod		No			Anaerobic	Multiple	Mesophilic
243231	Geobacter sulfurreducens PCA	Bacteria	Deltaproteobacteria	complete	3.81	60.9	-	Rod			Yes		Anaerobic	Multiple	Mesophilic	No
351605	Geobacter uraniumreducens Rf4	Bacteria	Deltaproteobacteria	assembly		54.2	-	Rod		No			Microaerophilic	Multiple	Mesophilic
44676	Geothrix fermentans	Bacteria	Acidobacteria	unfinished				Rod	Singles, Chains		No		Anaerobic	Multiple	Mesophilic
251221	Gloeobacter violaceus PCC 7421	Bacteria	Cyanobacteria	complete	4.66	62		Rod	Singles					Terrestrial	Mesophilic
344744	Gloeothece sp. PCC 6909	Bacteria	Cyanobacteria	unfinished	5		-	Rod	Aggregates				Aerobic	Aquatic		No	None
272568	Gluconacetobacter diazotrophicus PAL5	Bacteria	Alphaproteobacteria	unfinished	4.3		-	Rod	Singles	No	Yes		Aerobic	Host-associated	Mesophilic	No	No
290633	Gluconobacter oxydans 621H	Bacteria	Alphaproteobacteria	complete	2.92	60.8	-	Rod	Singles		Yes		Aerobic	Multiple	Mesophilic
233412	Haemophilus ducreyi 35000HP	Bacteria	Gammaproteobacteria	complete	1.7	38.2	-	Rod	Singles				Anaerobic	Host-associated	Mesophilic	Human	Genital ulcer disease
374927	Haemophilus influenzae 22.1-21	Bacteria	Gammaproteobacteria	unfinished	1.85	37.9	-	Rod				Non-halophilic	Facultative	Host-associated	Mesophilic	Human	Meningitis, septicemia, otitis media, sinusitis, chronic bronchitis
375063	Haemophilus influenzae 22.4-21	Bacteria	Gammaproteobacteria	unfinished	1.89	37.9	-	Rod				Non-halophilic	Facultative	Host-associated	Mesophilic	Human	Meningitis, septicemia, otitis media, sinusitis, chronic bronchitis
375177	Haemophilus influenzae 3655	Bacteria	Gammaproteobacteria	unfinished	1.85	38	-	Rod				Non-halophilic	Facultative	Host-associated	Mesophilic	Human	Meningitis, septicemia, otitis media, sinusitis, chronic bronchitis
281310	Haemophilus influenzae 86-028NP	Bacteria	Gammaproteobacteria	complete	1.91	38.5	-	Rod	Singles				Facultative	Host-associated	Mesophilic	Human	Meningitis, speticemia, otitis media, sinusitis and chronic bronchitis
374928	Haemophilus influenzae PittAA	Bacteria	Gammaproteobacteria	unfinished	1.9	38.2	-	Rod				Non-halophilic	Facultative	Host-associated	Mesophilic	Human	Meningitis, septicemia, otitis media, sinusitis, chronic bronchitis
374929	Haemophilus influenzae PittBB	Bacteria	Gammaproteobacteria	unfinished			-	Rod				Non-halophilic	Facultative	Host-associated	Mesophilic	Human	Meningitis, septicemia, otitis media, sinusitis, chronic bronchitis
374834	Haemophilus influenzae PittDD	Bacteria	Gammaproteobacteria	unfinished	1.76	37.9	-	Rod				Non-halophilic	Facultative	Host-associated	Mesophilic	Human	Meningitis, septicemia, otitis media, sinusitis, chronic bronchitis
374930	Haemophilus influenzae PittEE	Bacteria	Gammaproteobacteria	unfinished	1.76	37.9	-	Rod				Non-halophilic	Facultative	Host-associated	Mesophilic	Human	Meningitis, septicemia, otitis media, sinusitis, chronic bronchitis
374931	Haemophilus influenzae PittGG	Bacteria	Gammaproteobacteria	unfinished	1.84	37.9	-	Rod				Mesophilic	Facultative	Host-associated	Mesophilic	Human	Meningitis, septicemia, otitis media, sinusitis, chronic bronchitis
374932	Haemophilus influenzae PittHH	Bacteria	Gammaproteobacteria	unfinished	1.83	38	-	Rod				Mesophilic	Facultative	Host-associated	Mesophilic	Human	Meningitis, septicemia, otitis media, sinusitis, chronic bronchitis
374933	Haemophilus influenzae PittII	Bacteria	Gammaproteobacteria	unfinished	1.92	38	-	Rod				Non-halophilic	Facultative	Host-associated	Mesophilic	Human	Meningitis, septicemia, otitis media, sinusitis, chronic bronchitis
262727	Haemophilus influenzae R2846	Bacteria	Gammaproteobacteria	assembly	1.82	38	-	Rod	Singles				Facultative	Host-associated	Mesophilic	Human	Meningitis, speticemia, otitis media, sinusitis and chronic bronchitis
262728	Haemophilus influenzae R2866	Bacteria	Gammaproteobacteria	assembly	1.93	38.1	-	Rod	Singles				Facultative	Host-associated	Mesophilic	Human	Meningitis, speticemia, otitis media, sinusitis and chronic bronchitis
375432	Haemophilus influenzae R3021	Bacteria	Gammaproteobacteria	unfinished	1.84	38	-	Rod				Non-halophilic	Facultative	Host-associated	Mesophilic	Human	Meningitis, septicemia, otitis media, sinusitis, chronic bronchitis
71421	Haemophilus influenzae Rd KW20	Bacteria	Gammaproteobacteria	complete	1.83	38	-	Rod	Singles		No		Facultative	Host-associated	Mesophilic	Human	Meningitis, speticemia, otitis media, sinusitis and chronic bronchitis
205914	Haemophilus somnus 129PT	Bacteria	Gammaproteobacteria	assembly	2.12	34	-	Rod	Singles				Facultative	Host-associated	Mesophilic	Human, Animal	Pneumonia, arthritis, myocarditis, and reproductive problems
228400	Haemophilus somnus 2336	Bacteria	Gammaproteobacteria	assembly	2.25	37.4	-	Rod	Singles				Facultative	Host-associated	Mesophilic	Human, Animal	Pneumonia, arthritis, myocarditis, and reproductive problems
349521	Hahella chejuensis KCTC 2396	Bacteria	Gammaproteobacteria	complete	7.22	53.9	-	Rod			Yes	Mesophilic	Facultative	Aquatic	Mesophilic	No
272569	Haloarcula marismortui ATCC 43049	Archaea	Euryarchaeota	complete	4.27	61.1		Pleomorphic, Disk	Singles	No	Yes	Extreme halophilic	Aerobic	Aquatic	Mesophilic	No
2242	Halobacterium salinarum	Archaea	Euryarchaeota	unfinished	4			Rod, Pleomorphic	Singles	No	Yes	Extreme halophilic	Anaerobic	Specialized	Thermophilic	No
64091	Halobacterium sp. NRC-1	Archaea	Euryarchaeota	complete	2.57	65.9	-	Rod	Singles	No	Yes	Extreme halophilic	Facultative	Specialized	Mesophilic	No
43928	Halobaculum gomorrense	Archaea	Euryarchaeota	unfinished		70		Rod			Yes	Extreme halophilic	Aerobic	Aquatic	Mesophilic
358396	Halobiforma lacisalsi AJ5	Archaea	Euryarchaeota	unfinished			-	Pleomorphic			Yes	Extreme halophilic	Facultative	Aquatic	Mesophilic
309800	Haloferax volcanii DS2	Archaea	Euryarchaeota	unfinished	4.03			Irregular rods, disks or cups		No	Yes	Moderate halophilic	Aerobic	Aquatic		No
349124	Halorhodospira halophila SL1	Bacteria	Gammaproteobacteria	assembly		68	-	Spiral			Yes	Extreme halophilic
2247	Halorubrum lacusprofundi	Archaea	Euryarchaeota	unfinished				Rod			Yes	Extreme halophilic	Aerobic	Aquatic	Mesophilic
373903	Halothermothrix orenii H 168	Bacteria	Firmicutes	assembly		39.6	-	Rod	Singles			Moderate halophilic	Anaerobic	Aquatic	Thermophilic
235279	Helicobacter hepaticus ATCC 51449	Bacteria	Epsilonproteobacteria	complete	1.8	38	-	Spiral	Singles		Yes		Aerobic	Host-associated	Mesophilic	Animal	Hepatitis, typhlitis, hepatocellular tumors, and gastric bowel disease
217	Helicobacter mustelae	Bacteria	Epsilonproteobacteria	unfinished	1.7			Rods	Singles		Yes	Non-halophilic		Host-associated	Mesophilic	Ferrets	Gastric Ulcerations
85962	Helicobacter pylori 26695	Bacteria	Epsilonproteobacteria	complete	1.67	38	-	Spiral	Singles		Yes		Aerobic	Host-associated	Mesophilic	Human	Gastric inflammation and peptic ulcer disease
85963	Helicobacter pylori J99	Bacteria	Epsilonproteobacteria	complete	1.64	38	-	Spiral	Singles		Yes		Aerobic	Host-associated	Mesophilic	Human	Gastric inflammation and peptic ulcer disease
28064	Heliobacillus mobilis	Bacteria	Firmicutes	unfinished		50.3	-	Rod	Single	Yes	Yes		Anaerobic	Terrestrial	Mesophilic
35701	Heliobacterium modesticaldum	Bacteria	Firmicutes	unfinished		50.3	-	Rod		Yes	Yes		Anaerobic	Multiple	Thermophilic
1110	Heliothrix oregonensis	Bacteria	Chloroflexi	unfinished				Filament			Yes		Facultative	Specialized	Thermophilic
964	Herbaspirillum seropedicae	Bacteria	Betaproteobacteria	unfinished		64.4	-	Spiral	Singles		Yes		Aerobic	Terrestrial	Mesophilic
316274	Herpetosiphon aurantiacus ATCC 23779	Bacteria	Chloroflexi	unfinished		48	-	Filament			Yes		Aerobic	Multiple	Mesophilic
54248	Hyperthermus butylicus	Archaea	Crenarchaeota	unfinished	2	56		Irregular coccus	Singles, Pairs	No	Yes	Moderate halophilic	Anaerobic	Aquatic	Hyperthermophilic	No
314276	Idiomarina baltica OS145	Bacteria	Gammaproteobacteria	assembly	5	49.7	-	Curved rod			Yes	Mesophilic	Aerobic	Aquatic	Mesophilic
283942	Idiomarina loihiensis L2TR	Bacteria	Gammaproteobacteria	complete	2.84	47.4	-	Rod			Yes		Aerobic	Specialized	Mesophilic
313589	Janibacter sp. HTCC2649	Bacteria	Actinobacteria	assembly	5	68.4	+							Aquatic		No	None
290400	Jannaschia sp. CCS1	Bacteria	Alphaproteobacteria	complete	4.4	62.2	-	Rod	Chains	No	No	Mesophilic	Aerobic	Aquatic	Mesophilic	No
266940	Kineococcus radiotolerans SRS30216	Bacteria	Actinobacteria	assembly	4.89	74.2	+	Coccus	Singles, Clusters	No	Yes		Aerobic	Multiple	Mesophilic	No	No
290337	Klebsiella oxytoca str. M5al substr. VJSK009	Bacteria	Gammaproteobacteria	unfinished	6		-				No	Non-halophilic		Host-associated	Mesophilic	Human	Spontaneous infectious spondylodiscitis
272620	Klebsiella pneumoniae subsp. pneumoniae MGH 78578	Bacteria	Gammaproteobacteria	unfinished	4.89	40	-	Rod	Singles, Pairs, Chains		Yes		Facultative	Multiple	Mesophilic	Human, Animal	Pneumonia and urinary tract infections
272621	Lactobacillus acidophilus NCFM	Bacteria	Firmicutes	complete	1.99	34.7	+	Rod	Singles				Facultative	Multiple	Mesophilic	No
1580	Lactobacillus brevis	Bacteria	Firmicutes	unfinished			+	Rod	Singles				Facultative	Multiple	Mesophilic	No
321967	Lactobacillus casei ATCC 334	Bacteria	Firmicutes	assembly		46.6	+	Rod	Chains				Facultative	Multiple	Mesophilic	No
321956	Lactobacillus delbrueckii subsp. bulgaricus ATCC BAA-365	Bacteria	Firmicutes	assembly		49.9	+	Rod	Chains				Facultative	Multiple	Mesophilic	No
1596	Lactobacillus gasseri	Bacteria	Firmicutes	assembly	2.01	31.1	+	Rod	Singles				Facultative	Host-associated	Mesophilic	No
1587	Lactobacillus helveticus	Bacteria	Firmicutes	unfinished		37.1	+	Rod	Singles				Facultative	Multiple	Mesophilic	No
257314	Lactobacillus johnsonii NCC 533	Bacteria	Firmicutes	complete	1.99	34.6	+	Rod	Singles				Facultative	Host-associated	Mesophilic	No
220668	Lactobacillus plantarum WCFS1	Bacteria	Firmicutes	complete	3.35	44.5	+	Rod	Singles				Facultative	Host-associated	Mesophilic	No
1598	Lactobacillus reuteri	Bacteria	Firmicutes	unfinished			+	Rod		No			Facultative	Host-associated	Mesophilic
299033	Lactobacillus reuteri JCM 1112	Bacteria	Firmicutes	assembly		38.8	+	Rod	Chains	No
47715	Lactobacillus rhamnosus	Bacteria	Firmicutes	unfinished			+	Rod					Facultative	Host-associated	Mesophilic	No
314315	Lactobacillus sakei subsp. sakei 23K	Bacteria	Firmicutes	complete	1.88	38.1	+	Rod					Facultative	Multiple	Mesophilic
362948	Lactobacillus salivarius subsp. salivarius UCC118	Bacteria	Firmicutes	unfinished		34-36	+	Rod		No			Facultative	Host-associated	Mesophilic	No
272622	Lactococcus lactis subsp. cremoris SK11	Bacteria	Firmicutes	assembly		38-40	+	Coccus	Pairs, Chains				Facultative	Multiple	Mesophilic	No
272623	Lactococcus lactis subsp. lactis Il1403	Bacteria	Firmicutes	complete	2.37	35.3	+	Coccus	Pairs, Chains				Facultative	Multiple	Mesophilic	No
29546	Lawsonia intracellularis	Bacteria	Deltaproteobacteria	unfinished	4.2		-	Rod					Facultative	Host-associated	Mesophilic	Animal	Proliferative enteropathy
449	Legionella hackeliae	Bacteria	Gammaproteobacteria	unfinished			-	rod				Non-halophilic	Aerobic	Host-associated	Mesophilic	Yes	pneumonia, respiratory infections
450	Legionella longbeachae	Bacteria	Gammaproteobacteria	unfinished			-	Rod	Singles		Yes		Aerobic	Multiple	Mesophilic	Human	Legionnaire's disease
297245	Legionella pneumophila str. Lens	Bacteria	Gammaproteobacteria	complete	3.41	38.4	-	Rod	Singles		Yes		Aerobic	Host-associated	Mesophilic	Animal	Legionnaire's disease
297246	Legionella pneumophila str. Paris	Bacteria	Gammaproteobacteria	complete	3.64	38.3	-	Rod	Singles		Yes		Aerobic	Host-associated	Mesophilic	Animal	Legionnaire's disease
272624	Legionella pneumophila subsp. pneumophila str. Philadelphia 1	Bacteria	Gammaproteobacteria	complete	3.4	38.3	-	Rod	Singles		Yes		Aerobic	Host-associated	Mesophilic	Animal	Legionnaire's disease
281090	Leifsonia xyli subsp. xyli str. CTCB07	Bacteria	Actinobacteria	complete	2.58	67.7	-	Rod	Singles, Pairs	No	No		Aerobic	Host-associated	Mesophilic	Plant	Ratoon stunting disease
256847	Lentisphaera araneosa	Bacteria	Other Bacteria	unfinished	2.9		-	Sphere	Singles	No	No			Aquatic		No	None
355276	Leptospira borgpetersenii serovar Hardjo-bovis L550	Bacteria	Spirochaetes	unfinished	3.93		-	Spiral		No	Yes	Non-halophilic	Aerobic	Host-associated	Mesophilic	Cattle, Human	Leptospirosis
267671	Leptospira interrogans serovar Copenhageni str. Fiocruz L1-130	Bacteria	Spirochaetes	complete	4.63	35		Spiral	Singles	No	Yes		Aerobic	Host-associated	Mesophilic	Animal	Leptospirosis
189518	Leptospira interrogans serovar Lai str. 56601	Bacteria	Spirochaetes	complete	4.69	35		Spiral	Singles	No	Yes		Aerobic	Host-associated	Mesophilic	Animal	Leptospirosis
349519	Leuconostoc citreum KM20	Bacteria	Firmicutes	unfinished			+	Coccus	Singles		Non-motile	Non-halophilic	Facultative		Mesophilic	No	None
203120	Leuconostoc mesenteroides subsp. mesenteroides ATCC 8293	Bacteria	Firmicutes	assembly	2.13	38-44	+	Coccus	Singles, pairs, chains				Facultative	Multiple	Mesophilic	No
1641	Listeria grayi	Bacteria	Firmicutes	unfinished			+	Rod			Yes	Non-halophilic	Facultative	Multiple	Mesophilic	No	None
272626	Listeria innocua Clip11262	Bacteria	Firmicutes	complete	3.09	37	+	Rod	Singles, Chains		Yes		Facultative	Multiple	Mesophilic	Human
1638	Listeria ivanovii	Bacteria	Firmicutes	unfinished		38	+	Rod		No	Yes		Facultative	Multiple	Mesophilic	Ruminants	Abortion, Stillbirth
169963	Listeria monocytogenes EGD-e	Bacteria	Firmicutes	complete	2.94	37	+	Rod	Singles, Chains		Yes		Facultative	Multiple	Mesophilic	Human	Listeriosis
267409	Listeria monocytogenes str. 1/2a F6854	Bacteria	Firmicutes	assembly	2.95	37	+	Rod	Singles, Chains		Yes		Facultative	Multiple	Mesophilic	Human	Listeriosis
265669	Listeria monocytogenes str. 4b F2365	Bacteria	Firmicutes	complete	2.91	37	+	Rod	Singles, Chains		Yes		Facultative	Multiple	Mesophilic	Human	Listeriosis
267410	Listeria monocytogenes str. 4b H7858	Bacteria	Firmicutes	assembly	2.97	37	+	Rod	Singles, Chains		Yes		Facultative	Multiple	Mesophilic	Human	Listeriosis
1640	Listeria seeligeri	Bacteria	Firmicutes	unfinished			+	Rod		No	Yes	Non-halophilic	Facultative		Mesophilic	Human, Animal	Listeriosis
1643	Listeria welshimeri	Bacteria	Firmicutes	unfinished		36	+	Rod		No	Yes		Facultative	Multiple	Mesophilic	No
314232	Loktanella vestfoldensis SKA53	Bacteria	Alphaproteobacteria	assembly	5	62	-	Rod					Aerobic	Aquatic	Mesophilic
313612	Lyngbya sp. PCC 8106	Bacteria	Cyanobacteria	unfinished	10		-		Aggregates					Aquatic		No	None
156889	Magnetococcus sp. MC-1	Bacteria	Other Bacteria	assembly	4.63	54.2	-	Coccus			Yes		Facultative	Aquatic		No
342108	Magnetospirillum magneticum AMB-1	Bacteria	Alphaproteobacteria	complete	4.97	65.1	-	Spiral			Yes		Microaerophilic	Aquatic	Mesophilic	No
272627	Magnetospirillum magnetotacticum MS-1	Bacteria	Alphaproteobacteria	assembly	9.21	66.4	-	Spiral			Yes		Microaerophilic	Aquatic		No
202462	Maize bushy stunt phytoplasma	Bacteria	Firmicutes	unfinished				Sphere					Aerobic	Host-associated	Mesophilic	Corn	Maize bushy stunt disease
272629	Mannheimia haemolytica PHL213	Bacteria	Gammaproteobacteria	unfinished	2.7		-	Coccus					Facultative	Multiple	Mesophilic	Animal	Pasteurellosis
221988	Mannheimia succiniciproducens MBEL55E	Bacteria	Gammaproteobacteria	complete	2.31	42.5	-	Rod, Coccobacillus		No	No	Non-halophilic	Anaerobic	Host-associated	Mesophilic	No	None
106262	Marinitoga camini	Bacteria	Thermotogae	unfinished		29	-	Rod	Singles, Pair, Chains	No	Yes	Mesophilic	Anaerobic	Specialized	Thermophilic	No
351348	Marinobacter aquaeolei VT8	Bacteria	Gammaproteobacteria	assembly		55.7	-	Rod			Yes	Moderate halophilic	Facultative	Aquatic	Mesophilic
314342	Marinobacter sp. F02	Bacteria	Gammaproteobacteria	unfinished	2.6		-					Mesophilic	Microaerophilic	Aquatic		No	None
314277	Marinomonas sp. MED121	Bacteria	Gammaproteobacteria	assembly	5	40.9	-				Yes	Mesophilic	Aerobic	Aquatic		No	None
265311	Mesoplasma florum L1	Bacteria	Firmicutes	complete	0.79	27	-	Sphere	Chains	No	No		Facultative	Host-associated	Mesophilic	Mammal, Insect, Plant
266835	Mesorhizobium loti MAFF303099	Bacteria	Alphaproteobacteria	complete	7.6	62	-	Rod					Aerobic	Multiple	Mesophilic	No
266779	Mesorhizobium sp. BNC1	Bacteria	Alphaproteobacteria	assembly	4.92	61.1	-	Rod			Yes		Aerobic	Multiple		No
243232	Methanocaldococcus jannaschii DSM 2661	Archaea	Euryarchaeota	complete	1.74	31.3		Irregular coccus		No	Yes	Moderate halophilic	Anaerobic	Aquatic	Hyperthermophilic	No
259564	Methanococcoides burtonii DSM 6242	Archaea	Euryarchaeota	assembly	2.56	40.8		Irregular coccus		No	Yes	Moderate halophilic	Anaerobic	Aquatic	Mesophilic	No
267377	Methanococcus maripaludis S2	Archaea	Euryarchaeota	complete	1.66	33.1		Irregular coccus	Singles	No	Yes		Anaerobic	Aquatic	Mesophilic	No
2188	Methanococcus voltae	Archaea	Euryarchaeota	unfinished		31		Coccus	Singles, Pairs		Yes		Anaerobic	Aquatic	Mesophilic
83984	Methanocorpusculum labreanum	Archaea	Euryarchaeota	unfinished		50		Coccus	Singles	No	No	Non-halophilic	Anaerobic	Aquatic	Mesophilic
368407	Methanoculleus marisnigri JR1	Archaea	Euryarchaeota	unfinished		61	-	Coccus		No	Yes		Anaerobic	Aquatic	Mesophilic
313587	Methanogenium frigidum Ace-2	Archaea	Euryarchaeota	unfinished	5			Coccus	Singles		No	Mesophilic		Aquatic	Psychrophilic	No	None
190192	Methanopyrus kandleri AV19	Archaea	Euryarchaeota	complete	1.69	60		Rod	Singles, Chains	No		Moderate halophilic	Anaerobic	Specialized	Hyperthermophilic	No
349307	Methanosaeta thermophila PT	Archaea	Euryarchaeota	assembly		53.6				No	No		Anaerobic		Thermophilic
188937	Methanosarcina acetivorans C2A	Archaea	Euryarchaeota	complete	5.75	42.7		Irregular coccus	Singles, Aggregates	No	No		Anaerobic	Aquatic	Mesophilic	No
269797	Methanosarcina barkeri str. fusaro	Archaea	Euryarchaeota	complete	4.87	39.2		Coccus	Singles, Aggregates	No	No		Anaerobic	Multiple	Mesophilic	No
192952	Methanosarcina mazei Go1	Archaea	Euryarchaeota	complete	4.1	41.5		Irregular coccus	Singles, Aggregates	No	No		Anaerobic	Multiple	Mesophilic	No
2210	Methanosarcina thermophila	Archaea	Euryarchaeota	unfinished		42		Coccus	Aggregates		No		Anaerobic	Multiple	Thermophilic
339860	Methanosphaera stadtmanae DSM 3091	Archaea	Euryarchaeota	complete	1.77	27.6		Sphere	Pairs, Tetrads, Aggregates		No		Anaerobic	Host-associated	Mesophilic
323259	Methanospirillum hungatei JF-1	Archaea	Euryarchaeota	complete	3.54	45.2		Curved	Singles, Chains	No	Yes		Anaerobic	Multiple	Mesophilic	No
187420	Methanothermobacter thermautotrophicus str. Delta H	Archaea	Euryarchaeota	complete	1.75	49.5		Cylinder, Irregular rod		No	No		Anaerobic	Specialized	Thermophilic	No
2186	Methanothermococcus thermolithotrophicus	Archaea	Euryarchaeota	unfinished		34		Coccus	Singles		Yes		Anaerobic	Aquatic	Thermophilic	No	None
265072	Methylobacillus flagellatus KT	Bacteria	Betaproteobacteria	assembly	2.78	55.8	-	Rod	Singles		Yes		Aerobic	Specialized	Mesophilic
119024	Methylobacterium dichloromethanicum	Bacteria	Alphaproteobacteria	unfinished			-	Rod			Yes		Aerobic	Terrestrial	Mesophilic
272630	Methylobacterium extorquens AM1	Bacteria	Alphaproteobacteria	unfinished	6	65	-	Rod	Singles, Rosettes		Yes		Facultative	Multiple	Mesophilic	No
243233	Methylococcus capsulatus str. Bath	Bacteria	Gammaproteobacteria	complete	3.3	63.6	-	Coccus	Pairs				Aerobic	Multiple	Thermophilic	No
40223	Methylophaga thalassica	Bacteria	Gammaproteobacteria	unfinished		44	-	Rod				Moderate halophilic	Aerobic	Multiple	Mesophilic
267872	Microcystis aeruginosa PCC 7806	Bacteria	Cyanobacteria	unfinished		41.6		Coccus	Singles	No			Aerobic	Aquatic	Mesophilic	Animals, Humans	Cyanobacterial hepatotoxicosis, Gastrointestinal, Skin irritation
313606	Microscilla marina ATCC 23134	Bacteria	Bacteroidetes/Chlorobi	unfinished	5	42	-	Rod			Yes		Aerobic	Aquatic	Mesophilic
264732	Moorella thermoacetica ATCC 39073	Bacteria	Firmicutes	complete	2.63	55.8	+			Yes			Anaerobic	Aquatic	Thermophilic
480	Moraxella catarrhalis	Bacteria	Gammaproteobacteria	unfinished			-	Diplococci			No	Non-halophilic	Aerobic	Host-associated	Mesophilic	Human	Upper respiratory tract infections
58051	Moritella sp. PE36	Bacteria	Gammaproteobacteria	unfinished	5		-
36809	Mycobacterium abscessus	Bacteria	Actinobacteria	unfinished			+	Rod	Singles	No	No		Aerobic	Multiple	Mesophilic	Human	Lung, skin, and wound infections
243243	Mycobacterium avium 104	Bacteria	Actinobacteria	unfinished	5.48	68.98	+	Rod	Singles	No	No		Aerobic	Host-associated	Mesophilic	Mammal	Tuberculosis type pulmonary infections
262316	Mycobacterium avium subsp. paratuberculosis K-10	Bacteria	Actinobacteria	complete	4.83	69.3	+	Rod	Singles	No	No		Aerobic	Multiple	Mesophilic	Mammal	Paratuberculosis
233413	Mycobacterium bovis AF2122/97	Bacteria	Actinobacteria	complete	4.35	65.63	+	Rod	Singles	No	No		Aerobic	Host-associated	Mesophilic	Human, Animal	Tuberculosis in cattle
33892	Mycobacterium bovis BCG	Bacteria	Actinobacteria	unfinished	4.4	57-65	+	Rod	Singles	No	No		Aerobic	Host-associated	Mesophilic	Animal	Tuberculosis
1774	Mycobacterium chelonae	Bacteria	Actinobacteria	unfinished			+	Rod	Singles	No	No		Aerobic	Multiple	Mesophilic	Human	Wound, cornea, and skin infections
350054	Mycobacterium flavescens PYR-GCK	Bacteria	Actinobacteria	assembly		67.8	+	Rod		No	No				Mesophilic
272631	Mycobacterium leprae TN	Bacteria	Actinobacteria	complete	3.27	57.79	+	Rod	Rods	No	No		Aerobic	Host-associated	Mesophilic	Human	Leprosy
216594	Mycobacterium marinum M	Bacteria	Actinobacteria	unfinished	6.56	65	+	Rod	Singles	No	No		Aerobic	Host-associated	Mesophilic	Human, Cold-blooded animal	Tuberculosis
1806	Mycobacterium microti	Bacteria	Actinobacteria	unfinished			+	Pleomorphic rod			No	Non-halophilic	Aerobic	Host-associated	Mesophilic	Human, Cattle, Rodent	Tuberculosis
246196	Mycobacterium smegmatis str. MC2 155	Bacteria	Actinobacteria	unfinished	7.04	57-65	+	Rod	Rods	No	No		Aerobic	Host-associated	Mesophilic	Human	Soft tissue lesions
164757	Mycobacterium sp. JLS	Bacteria	Actinobacteria	unfinished			+	Rod				Non-halophilic		Multiple	Mesophilic	No	None
189918	Mycobacterium sp. KMS	Bacteria	Actinobacteria	unfinished			+	Rod				Non-halophilic		Multiple	Mesophilic	No	None
164756	Mycobacterium sp. MCS	Bacteria	Actinobacteria	unfinished			+	Rod		No	No	Non-halophilic			Mesophilic	No	None
164513	Mycobacterium tuberculosis 210	Bacteria	Actinobacteria	unfinished	4.4	57-65	+	Rod	Singles	No	No	Non-halophilic	Aerobic	Host-associated	Mesophilic	Human	Tuberculosis
348776	Mycobacterium tuberculosis C	Bacteria	Actinobacteria	assembly		65.4	+	Rod	Singles	No	No		Aerobic	Host-associated	Mesophilic	Human	Tuberculosis
83331	Mycobacterium tuberculosis CDC1551	Bacteria	Actinobacteria	complete	4.4	65.6	+	Rod	Singles	No	No		Aerobic	Host-associated	Mesophilic	Human	Tuberculosis
336982	Mycobacterium tuberculosis F11	Bacteria	Actinobacteria	assembly		65.5	+	Rod	Singles	No	No		Aerobic	Host-associated	Mesophilic	Human	Tuberculosis
83332	Mycobacterium tuberculosis H37Rv	Bacteria	Actinobacteria	complete	4.41	65.6	+	Rod	Singles	No	No		Aerobic	Host-associated	Mesophilic	Human	Tuberculosis
362242	Mycobacterium ulcerans Agy99	Bacteria	Actinobacteria	unfinished	5.8		+	Rod	Singles	No	No	Non-halophilic	Aerobic	Host-associated	Mesophilic	Human	Buruli ulcer
347258	Mycoplasma agalactiae 5632	Bacteria	Firmicutes	unfinished			-	Sphere	Singles	No	No		Facultative	Host-associated	Mesophilic	Sheep, Goats	Mastitis, arthritis, and pneumonia
347257	Mycoplasma agalactiae PG2	Bacteria	Firmicutes	unfinished			-	Sphere	Singles	No	No		Facultative	Host-associated	Psychrophilic	Sheep, Goats	Mastitis, arthritis, and pneumonia
47687	Mycoplasma alligatoris	Bacteria	Firmicutes	unfinished								Non-halophilic		Host-associated		Alligators	Mycoplasmosis
243272	Mycoplasma arthritidis 158L3-1	Bacteria	Firmicutes	unfinished	0.82		-	Sphere	Singles	No	No	Non-halophilic	Facultative	Host-associated	Mesophilic	Rodent	Acute rat polyarthritis and murine chronic proliferative arthritis
289397	Mycoplasma bovis PG45	Bacteria	Firmicutes	unfinished			-	Sphere	Singles	No		Non-halophilic	Facultative	Host-associated	Mesophilic	Cattle	Respiratory disease, mastitis, arthritis
2095	Mycoplasma capricolum	Bacteria	Firmicutes	unfinished	1.2	28-32	-	Sphere	Singles	No	No	Non-halophilic	Facultative	Host-associated	Mesophilic	Ruminant	Severe arthritis and septicemia
340047	Mycoplasma capricolum subsp. capricolum ATCC 27343	Bacteria	Firmicutes	complete	1.01	23.8	-	Sphere	Singles	No	No	Non-halophilic	Facultative	Host-associated	Mesophilic	Ruminant	Severe arthritis and septicemia
2115	Mycoplasma fermentans	Bacteria	Firmicutes	unfinished			-	Sphere	Singles	No	No		Facultative	Host-associated	Mesophilic	Human	Respiratory illness and arthritis
233150	Mycoplasma gallisepticum R	Bacteria	Firmicutes	complete	1	31.5	-	Sphere	Singles	No	Yes	Non-halophilic	Facultative	Host-associated	Mesophilic	Birds	Chronic respiratory diseases
243273	Mycoplasma genitalium G37	Bacteria	Firmicutes	complete	0.58	31.7	-	Sphere	Singles	No	Yes	Non-halophilic	Facultative	Host-associated	Mesophilic	Human, Animal, Insect	Urogenital or respiratory tract infections
243273	Mycoplasma genitalium G37	Bacteria	Firmicutes	assembly		31.4	-	Sphere	Singles	No	Yes	Non-halophilic	Facultative	Host-associated	Mesophilic	Human, Animal, Insect	Urogenital or respiratory tract infections
243273	Mycoplasma genitalium G37	Bacteria	Firmicutes	unfinished			-	Sphere	Singles	No	Yes	Non-halophilic	Facultative	Host-associated	Mesophilic	Human, Animal, Insect	Urogenital or respiratory tract infections
29501	Mycoplasma haemofelis	Bacteria	Firmicutes	unfinished			-	Coccus			No			Host-associated	Mesophilic	Cats	Feline infectious anemia
295358	Mycoplasma hyopneumoniae 232	Bacteria	Firmicutes	complete	0.89	28.6	-	Sphere	Singles	No	No	Non-halophilic	Facultative	Host-associated	Mesophilic	Swine	Swine mycoplasmosis
262722	Mycoplasma hyopneumoniae 7448	Bacteria	Firmicutes	complete	0.92	28.5	-	Sphere	Singles	No	No	Non-halophilic	Facultative	Host-associated	Mesophilic	Swine	Enzootic pneumonia
262719	Mycoplasma hyopneumoniae J	Bacteria	Firmicutes	complete	0.9	28.5	-	Sphere	Singles	No	No	Non-halophilic	Facultative	Host-associated	Mesophilic	Swine	Enzootic pneumonia
267748	Mycoplasma mobile 163K	Bacteria	Firmicutes	complete	0.78	25	-	Sphere	Singles	No	Yes	Non-halophilic	Facultative	Host-associated	Mesophilic	Fish	Unknown
272632	Mycoplasma mycoides subsp. mycoides SC str. PG1	Bacteria	Firmicutes	complete	1.21	24	-	Sphere	Singles	No	No	Non-halophilic	Facultative	Host-associated	Mesophilic	Cattle	Contagious bovine pleuropneumonia (CBPP)
272633	Mycoplasma penetrans HF-2	Bacteria	Firmicutes	complete	1.36	25.7	-	Sphere	Singles	No	No	Non-halophilic	Facultative	Host-associated	Mesophilic	Human	Urogenital or respiratory tract infections
272634	Mycoplasma pneumoniae M129	Bacteria	Firmicutes	complete	0.82	40	-	Sphere	Singles	No	Yes	Non-halophilic	Facultative	Host-associated	Mesophilic	Human	Atypical pneumonia in older children and young adults
272635	Mycoplasma pulmonis UAB CTIP	Bacteria	Firmicutes	complete	0.96	26.6	-	Sphere	Singles	No	Yes	Non-halophilic	Facultative	Host-associated	Mesophilic	Rodent	Respiratory mycoplasmosis
262723	Mycoplasma synoviae 53	Bacteria	Firmicutes	complete	0.8	28.5	-	Speroids	Singles	No	No	Non-halophilic	Facultative	Host-associated	Mesophilic	Chicken	Chronic respiratory disease in chicken
246197	Myxococcus xanthus DK 1622	Bacteria	Deltaproteobacteria	unfinished			-	Rod	Singles, Aggregates	Yes	Yes		Aerobic	Terrestrial	Mesophilic	No	No
228908	Nanoarchaeum equitans Kin4-M	Archaea	Nanoarchaeota	complete	0.49	31.6		Sphere		No			Anaerobic	Host-associated	Hyperthermophilic	No
64602	Natrialba asiatica	Archaea	Euryarchaeota	unfinished		62.3		Rod		No	Yes	Extreme halophilic	Aerobic	Aquatic	Mesophilic	No	None
348780	Natronomonas pharaonis DSM 2160	Archaea	Euryarchaeota	complete	2.75	63.1						Moderate halophilic	Aerobic	Aquatic
244787	Nautilia sp. Am-H	Bacteria	Epsilonproteobacteria	unfinished			-	Rod	Sing;e		Yes		Anaerobic	Multiple
242231	Neisseria gonorrhoeae FA 1090	Bacteria	Betaproteobacteria	complete	2.15	52.7	-	Coccus	Singles, Pairs				Aerobic	Host-associated	Mesophilic	Human	Gonorrhea
272831	Neisseria meningitidis FAM18	Bacteria	Betaproteobacteria	unfinished	2.19	52	-	Coccus	Pairs				Aerobic	Host-associated	Mesophilic	Human	Meningitis and septicemia
122586	Neisseria meningitidis MC58	Bacteria	Betaproteobacteria	complete	2.27	52	-	Coccus	Pairs				Aerobic	Host-associated	Mesophilic	Human	Meningitis and septicemia
122587	Neisseria meningitidis Z2491	Bacteria	Betaproteobacteria	complete	2.18	52	-	Coccus	Pairs				Aerobic	Host-associated	Mesophilic	Human	Meningitis and septicemia
222891	Neorickettsia sennetsu str. Miyayama	Bacteria	Alphaproteobacteria	complete	0.86	41.1								Multiple		Human	Sennetsu fever
323097	Nitrobacter hamburgensis X14	Bacteria	Alphaproteobacteria	assembly		61.6	-	Rod			Yes		Aerobic	Terrestrial	Mesophilic
314253	Nitrobacter sp. Nb-311A	Bacteria	Alphaproteobacteria	assembly		60.4	-	Rod					Facultative	Aquatic	Mesophilic	No
323098	Nitrobacter winogradskyi Nb-255	Bacteria	Alphaproteobacteria	complete	3.4	62	-	Rod			Yes		Facultative	Terrestrial	Mesophilic
314278	Nitrococcus mobilis Nb-231	Bacteria	Gammaproteobacteria	assembly	5	60		Spherical	Singly, Pairs		Yes	Mesophilic	Aerobic	Aquatic	Mesophilic
323261	Nitrosococcus oceani ATCC 19707	Bacteria	Gammaproteobacteria	complete	3.52	50.3		Spherical or ellipsoid	Singly, Pairs		Yes	Mesophilic		Aquatic
314279	Nitrosococcus oceani C-27	Bacteria	Gammaproteobacteria	unfinished				Spherical or ellipsoid	Singly, Pairs		Yes	Mesophilic		Aquatic
228410	Nitrosomonas europaea ATCC 19718	Bacteria	Betaproteobacteria	complete	2.81	50	-	Coccobacillus	Singles		Yes		Aerobic	Multiple	Mesophilic	No
335283	Nitrosomonas eutropha C71	Bacteria	Betaproteobacteria	assembly		48.5	-	Pleomorphic	Singles, Chains		Yes			Multiple
314272	Nitrosomonas sp. 17	Bacteria	Betaproteobacteria	unfinished	5									Aquatic		No	None
323848	Nitrosospira multiformis ATCC 25196	Bacteria	Betaproteobacteria	complete	3.23	53.5	-	Pleomorphic			Yes		Aerobic	Terrestrial	Mesophilic
314274	Nitrospina gracilis Nb-211	Bacteria	Deltaproteobacteria	unfinished	5		-	Rod			No		Facultative	Aquatic	Mesophilic
35815	Nitrospira marina Nb-295	Bacteria	Other Bacteria	unfinished	5		-	Rod			No		Facultative	Aquatic	Mesophilic
247156	Nocardia farcinica IFM 10152	Bacteria	Actinobacteria	complete	6.29	70.7	+	Rod	Filaments	Yes	No	Non-halophilic	Aerobic	Multiple	Mesophilic	Human, Animal	Nocardiosis
196162	Nocardioides sp. JS614	Bacteria	Actinobacteria	assembly		71.2	+	Rod		No	No	Non-halophilic	Aerobic	Terrestrial	Mesophilic	No	None
313624	Nodularia spumigena CCY9414	Bacteria	Cyanobacteria	unfinished	10			Rod					Aerobic	Aquatic	Mesophilic	Animals	Cyanobacterial hepatotoxicosis
63737	Nostoc punctiforme PCC 73102	Bacteria	Cyanobacteria	assembly	9.02	39-45		Filament			Yes		Aerobic	Multiple		No
103690	Nostoc sp. PCC 7120	Bacteria	Cyanobacteria	complete	7.21	41.3		Filament	Singles, Filaments		Yes		Aerobic	Multiple	Mesophilic	No
279238	Novosphingobium aromaticivorans DSM 12444	Bacteria	Alphaproteobacteria	complete	3.56	65.1	-	Rod			Yes		Aerobic	Multiple		No
314254	Oceanicaulis alexandrii HTCC2633	Bacteria	Alphaproteobacteria	assembly		61 - 62	-	Rod	Singles		Yes	Mesophilic	Aerobic	Multiple	Mesophilic	No
252305	Oceanicola batsensis HTCC2597	Bacteria	Alphaproteobacteria	assembly	5	67.3	-	Rod			No		Aerobic	Aquatic	Mesophilic
314256	Oceanicola granulosus HTCC2516	Bacteria	Alphaproteobacteria	assembly		71	-	Rod			No		Aerobic	Aquatic	Mesophilic
221109	Oceanobacillus iheyensis HTE831	Bacteria	Firmicutes	complete	3.63	35.7	+	Rod		Yes	Yes	Moderate halophilic	Aerobic	Multiple	Mesophilic	No
207949	Oceanobacter sp. RED65	Bacteria	Gammaproteobacteria	unfinished			-	Rod		No	Yes	Mesophilic	Aerobic
207954	Oceanospirillum sp. MED92	Bacteria	Gammaproteobacteria	assembly	5	46.6	-	Helical			Yes		Aerobic	Aquatic	Mesophilic
529	Ochrobactrum anthropi	Bacteria	Alphaproteobacteria	unfinished			-	Rod			Yes		Aerobic	Multiple	Mesophilic	Human	Opportunistic infections
203123	Oenococcus oeni PSU-1	Bacteria	Firmicutes	assembly	1.76	37.8	+						Facultative	Multiple	Mesophilic	No
314257	Oligobacter sp. SKA48	Bacteria	Alphaproteobacteria	unfinished	2			Rod					Aerobic	Aquatic	Mesophilic
262768	Onion yellows phytoplasma OY-M	Bacteria	Firmicutes	complete	0.86	27.7		Sphere					Aerobic	Host-associated	Mesophilic	Onion	Onions yellow disease
107709	Opitutus terrae	Bacteria	Other Bacteria	unfinished		74		Coccus	Singles, pairs, chains	No	Yes		Anaerobic	Terrestrial	Mesophilic
147375	Paenibacillus larvae subsp. larvae	Bacteria	Firmicutes	unfinished			+	Rod		Yes			Facultative	Terrestrial	Mesophilic	Honey bee	American foulbrood
349520	Paenibacillus polymyxa E681	Bacteria	Firmicutes	unfinished			+	Rod		Yes			Aerobic	Terrestrial	Mesophilic	No
823	Parabacteroides distasonis	Bacteria	Bacteroidetes/Chlorobi	unfinished			+	Rod		No	No		Anaerobic	Host-associated	Mesophilic	Mammels	Opportunistic peritoneal diseases
318586	Paracoccus denitrificans PD1222	Bacteria	Alphaproteobacteria	assembly		66.8	-	Sphere, Rod	Singles, Pairs, Clusters	No	No		Aerobic	Multiple	Mesophilic	No
314260	Parvularcula bermudensis HTCC2503	Bacteria	Alphaproteobacteria	assembly	5	60.8	-	Rod		No	Yes	Mesophilic	Aerobic	Aquatic	Mesophilic
272843	Pasteurella multocida subsp. multocida str. Pm70	Bacteria	Gammaproteobacteria	complete	2.26	40.4	-	Rod	Singles, Pairs, Chains				Facultative	Host-associated	Mesophilic	Human, Animal	Pasteurellosis
238030	Pasteuria nishizawae str. North American	Bacteria	Firmicutes	assembly	0.02	48.4	+			Yes				Host-associated		Cyst-forming nematodes
278197	Pediococcus pentosaceus ATCC 25745	Bacteria	Firmicutes	assembly	1.76	37.3	+	Coccus	Tetrads	No	No		Facultative	Multiple	Mesophilic	No	None
338963	Pelobacter carbinolicus DSM 2380	Bacteria	Deltaproteobacteria	complete	3.66	55.1	-	Rod					Anaerobic	Aquatic	Mesophilic	No
338966	Pelobacter propionicus DSM 2379	Bacteria	Deltaproteobacteria	assembly		58.4	-	Rod	Singles	No	No	Non-halophilic	Anaerobic	Multiple	Mesophilic	No	None
319225	Pelodictyon luteolum DSM 273	Bacteria	Bacteroidetes/Chlorobi	complete	2.36	57.3	-	Rod, Oval	Singles, Aggregates	No	No		Anaerobic	Multiple	Mesophilic	No
324925	Pelodictyon phaeoclathratiforme BU-1	Bacteria	Bacteroidetes/Chlorobi	assembly		48.1	-	Rod	Singles, Aggregates	No	No		Anaerobic	Multiple	Mesophilic	No
123214	Persephonella marina EX-H1	Bacteria	Aquificae	unfinished			-	Rod		No	Yes		Microaerophilic	Aquatic	Thermophilic	No	None
28237	Petrotoga miotherma	Bacteria	Thermotogae	unfinished		40	-	Rod		No	No	Mesophilic	Anaerobic	Specialized	Thermophilic
69499	Petrotoga mobilis	Bacteria	Thermotogae	unfinished		31	-	Rod		No	Yes	Mesophilic	Anaerobic	Specialized	Thermophilic
314280	Photobacterium profundum 3TCK	Bacteria	Gammaproteobacteria	unfinished	5.8		-	Rod	Singles		Yes	Non-halophilic	Facultative	Multiple	Psychrophilic
298386	Photobacterium profundum SS9	Bacteria	Gammaproteobacteria	complete	6.4	41.7	-	Rod	Singles		Yes	Non-halophilic	Facultative	Multiple	Psychrophilic	No
121723	Photobacterium sp. SKA34	Bacteria	Gammaproteobacteria	assembly	5	39.6	-	Rod
243265	Photorhabdus luminescens subsp. laumondii TTO1	Bacteria	Gammaproteobacteria	complete	5.69	42.8	-	Rod			Yes		Facultative	Host-associated	Mesophilic	Insect	Toxemia and septicemia
263820	Picrophilus torridus DSM 9790	Archaea	Euryarchaeota	complete	1.55	36		Coccus					Aerobic	Specialized	Thermophilic
344747	Planctomyces maris DSM 8797	Bacteria	Planctomycetes	unfinished		51	-	Oval	Singles, aggregates		Yes	Mesophilic	Aerobic	Aquatic	Mesophilic
53483	Polaribacter filamentus	Bacteria	Bacteroidetes/Chlorobi	unfinished		32	-	Rod			No		Aerobic	Aquatic	Psychrophilic	No
313594	Polaribacter irgensii 23-P	Bacteria	Bacteroidetes/Chlorobi	assembly		31	-	Rod			Yes		Aerobic	Aquatic	Psychrophilic
365044	Polaromonas naphthalenivorans CJ2	Bacteria	Betaproteobacteria	assembly		61.5	-	Cocci			No		Aerobic	Aquatic	Mesophilic
296591	Polaromonas sp. JS666	Bacteria	Betaproteobacteria	assembly	5.89	62	-	Rod			No	Non-halophilic	Aerobic	Multiple	Mesophilic	No	None
242619	Porphyromonas gingivalis W83	Bacteria	Bacteroidetes/Chlorobi	complete	2.34	48.3	-	Rod	Singles	No	No		Anaerobic	Host-associated	Mesophilic	Human	Periodontal disease
246198	Prevotella intermedia 17	Bacteria	Bacteroidetes/Chlorobi	unfinished	2.7		-	Rod	Singles	No	No		Anaerobic	Host-associated		Human	Necrotizing periodontal diseases
264731	Prevotella ruminicola 23	Bacteria	Bacteroidetes/Chlorobi	unfinished	3.63		-	Rod	Singles	No	No		Anaerobic	Host-associated		Human	Necrotizing periodontal diseases
146891	Prochlorococcus marinus str. AS9601	Bacteria	Cyanobacteria	unfinished	5		-							Aquatic	Mesophilic	No	None
93059	Prochlorococcus marinus str. MIT 9211	Bacteria	Cyanobacteria	assembly	2	39.7	-							Aquatic	Mesophilic	No	None
167546	Prochlorococcus marinus str. MIT 9301	Bacteria	Cyanobacteria	unfinished										Aquatic	Mesophilic
59922	Prochlorococcus marinus str. MIT 9303	Bacteria	Cyanobacteria	unfinished	5		-	Oval	Singles		No			Aquatic	Mesophilic	No	None
74546	Prochlorococcus marinus str. MIT 9312	Bacteria	Cyanobacteria	complete	1.71	31.2	-	Oval	Singles		No			Aquatic	Mesophilic
74547	Prochlorococcus marinus str. MIT 9313	Bacteria	Cyanobacteria	complete	2.41	50.7		Oval	Singles		No			Aquatic	Mesophilic
167542	Prochlorococcus marinus str. MIT 9515	Bacteria	Cyanobacteria	unfinished	5									Aquatic		No	None
167555	Prochlorococcus marinus str. NATL1A	Bacteria	Cyanobacteria	unfinished			-							Aquatic	Mesophilic
59920	Prochlorococcus marinus str. NATL2A	Bacteria	Cyanobacteria	complete	1.84	35.1	-	Oval	Singles		No			Aquatic	Mesophilic
167539	Prochlorococcus marinus subsp. marinus str. CCMP1375	Bacteria	Cyanobacteria	complete	1.75	36.4		Oval	Singles		No			Aquatic	Mesophilic
59919	Prochlorococcus marinus subsp. pastoris str. CCMP1986	Bacteria	Cyanobacteria	complete	1.66	30.8		Oval	Singles		No			Aquatic	Mesophilic
1216	Prochloron didemni	Bacteria	Cyanobacteria	unfinished			-	Sphere						Aquatic	Mesophilic	No
267747	Propionibacterium acnes KPA171202	Bacteria	Actinobacteria	complete	2.56	60	+	Rod	Singles	No	No	Non-halophilic	Anaerobic	Host-associated	Mesophilic	Human	Acne
48465	Prosthecobacter dejongeii	Bacteria	Other Bacteria	unfinished				Rod	Single		No		Aerobic	Aquatic	Mesophilic
290512	Prosthecochloris aestuarii DSM 271	Bacteria	Bacteroidetes/Chlorobi	assembly		50.1	-	Coccus			No			Aquatic	Mesophilic	No	None
290513	Prosthecochloris sp.	Bacteria	Bacteroidetes/Chlorobi	unfinished			-	Oval	Singles, Chains		No				Mesophilic	No	None
290318	Prosthecochloris vibrioformis DSM 265	Bacteria	Bacteroidetes/Chlorobi	assembly		53	-	Sphere, Oval	Spiral aggregates	No	No	Mesophilic	Facultative	Aquatic	Mesophilic	No	None
584	Proteus mirabilis	Bacteria	Gammaproteobacteria	unfinished			-	Rod	Singles	No	Yes	Non-halophilic	Aerobic	Host-associated	Mesophilic	Human	Encephalitis, Urinary tract infections, Surgical wound infections, Pyelonephritis, Pneumonia, Septicemia
342610	Pseudoalteromonas atlantica T6c	Bacteria	Gammaproteobacteria	assembly		41	-	Rod		No	Yes		Aerobic	Aquatic	Mesophilic	Shellfish	Shell disease
326442	Pseudoalteromonas haloplanktis TAC125	Bacteria	Gammaproteobacteria	complete	3.85	40.1	-	Rod, Curved		No	Yes	Mesophilic	Aerobic	Aquatic	Psychrophilic	No
87626	Pseudoalteromonas tunicata D2	Bacteria	Gammaproteobacteria	assembly	3.5	42.2	-	Rod			Yes	Non-halophilic	Facultative		Mesophilic
350703	Pseudomonas aeruginosa 2192	Bacteria	Gammaproteobacteria	assembly		67	-	Rod	Singles		Yes		Aerobic	Multiple	Psychrophilic	Human	Opportunistic infections
350704	Pseudomonas aeruginosa C3719	Bacteria	Gammaproteobacteria	assembly		67	-	Rod	Singles		Yes		Aerobic	Multiple	Mesophilic	Human	Opportunistic infections
208964	Pseudomonas aeruginosa PAO1	Bacteria	Gammaproteobacteria	complete	6.26	67	-	Rod	Singles		Yes		Aerobic	Multiple	Mesophilic	Human	Opportunistic infections
208963	Pseudomonas aeruginosa UCBPP-PA14	Bacteria	Gammaproteobacteria	assembly	6.52	67	-	Rod	Singles		Yes		Aerobic	Multiple	Mesophilic	Human, Animal, Plant	Opportunistic infections
220664	Pseudomonas fluorescens Pf-5	Bacteria	Gammaproteobacteria	complete	7.07	67	-	Rod	Singles		Yes		Aerobic	Multiple	Mesophilic	No
205922	Pseudomonas fluorescens PfO-1	Bacteria	Gammaproteobacteria	complete	6.44	60.5	-	Rod	Singles		Yes		Aerobic	Multiple	Mesophilic	No
216595	Pseudomonas fluorescens SBW25	Bacteria	Gammaproteobacteria	unfinished	6.7	67	-	Rod	Singles		Yes		Aerobic	Multiple	Mesophilic	No
351746	Pseudomonas putida F1	Bacteria	Gammaproteobacteria	assembly		61.9	-	Rod	Singles		Yes	Non-halophilic	Aerobic	Multiple	Mesophilic	No	None
160488	Pseudomonas putida KT2440	Bacteria	Gammaproteobacteria	complete	6.18	61.5	-	Rod	Singles		Yes		Aerobic	Multiple	Mesophilic	No
160489	Pseudomonas putida PRS1	Bacteria	Gammaproteobacteria	unfinished	0.2		-	Rod	Singles		Yes		Aerobic	Multiple	Mesophilic	No
264730	Pseudomonas syringae pv. phaseolicola 1448A	Bacteria	Gammaproteobacteria	complete	6.11	55.6	-	Rod	Singles		Yes		Aerobic	Multiple	Mesophilic	Plant	Plant rot
205918	Pseudomonas syringae pv. syringae B728a	Bacteria	Gammaproteobacteria	complete	6.09	58.8	-	Rod	Singles		Yes		Aerobic	Multiple	Mesophilic	Plant	Plant rot
223283	Pseudomonas syringae pv. tomato str. DC3000	Bacteria	Gammaproteobacteria	complete	6.54	58.3	-	Rod	Singles		Yes		Aerobic	Multiple	Mesophilic	Plant	Plant rot
259536	Psychrobacter arcticus 273-4	Bacteria	Gammaproteobacteria	complete	2.65	42.7	-	Rod	Pairs		No			Specialized	Psychrophilic	No
335284	Psychrobacter cryohalolentis K5	Bacteria	Gammaproteobacteria	assembly		42.2		Rod	Pairs		No	Moderate halophilic		Multiple	Psychrophilic
313595	Psychroflexus torquis ATCC 700755	Bacteria	Bacteroidetes/Chlorobi	unfinished	5	32-33		Rod and coccoid	Filaments		Yes		Aerobic		Psychrophilic
357804	Psychromonas ingrahamii 37	Bacteria	Gammaproteobacteria	unfinished			-	Rod		No	No		Anaerobic	Aquatic	Psychrophilic	No
314282	Psychromonas sp. CNPT3	Bacteria	Gammaproteobacteria	unfinished			-	Rod			Yes		Facultative	Aquatic	Psychrophilic
178306	Pyrobaculum aerophilum str. IM2	Archaea	Crenarchaeota	complete	2.22	52		Rod	Singles	No	Yes		Facultative	Aquatic	Hyperthermophilic	No
340102	Pyrobaculum arsenaticum DSM 13514	Archaea	Crenarchaeota	unfinished		58.3		Rod		No	Yes		Anaerobic	Aquatic	Hyperthermophilic
181486	Pyrobaculum calidifontis	Archaea	Crenarchaeota	unfinished		51		Rod		No	Yes		Facultative	Specialized	Hyperthermophilic
2277	Pyrobaculum islandicum	Archaea	Crenarchaeota	unfinished				Rod	46	No	Yes		Anaerobic	Specialized	Hyperthermophilic	No
272844	Pyrococcus abyssi GE5	Archaea	Euryarchaeota	complete	1.77	42		Irregular coccus	Singles, Pairs	No	Yes		Anaerobic	Aquatic	Hyperthermophilic	No
186497	Pyrococcus furiosus DSM 3638	Archaea	Euryarchaeota	complete	1.91	42		Coccus	Singles, Pairs	No	Yes		Anaerobic	Aquatic	Hyperthermophilic	No
70601	Pyrococcus horikoshii OT3	Archaea	Euryarchaeota	complete	1.74	42		Irregular coccus	Singles, Pairs	No	Yes		Anaerobic	Aquatic	Hyperthermophilic	No
54252	Pyrolobus fumarii	Archaea	Crenarchaeota	unfinished		53		Coccus				Mesophilic	Facultative	Aquatic	Hyperthermophilic
264198	Ralstonia eutropha JMP134	Bacteria	Betaproteobacteria	complete	7.26	64.5		Rod, Coccus			Yes	Non-halophilic	Facultative	Multiple	Mesophilic
266264	Ralstonia metallidurans CH34	Bacteria	Betaproteobacteria	assembly	6.82	67	-	Rod	Singles				Facultative	Specialized	Mesophilic	No
267608	Ralstonia solanacearum GMI1000	Bacteria	Betaproteobacteria	complete	5.81	69		Rod					Aerobic	Multiple	Mesophilic	Plant	Plant rot
342110	Ralstonia solanacearum UW551	Bacteria	Betaproteobacteria	assembly	5.7	64.9		Rod					Aerobic	Multiple	Mesophilic	Plant	Plant rot
365046	Ramlibacter tataouinensis TTB310	Bacteria	Betaproteobacteria	unfinished	4		-	Rods, Cysts	Singles		Yes	Non-halophilic	Aerobic	Terrestrial	Mesophilic	No	None
314283	Reinekea sp. MED297	Bacteria	Gammaproteobacteria	assembly	5	52.4								Aquatic		No	None
288705	Renibacterium salmoninarum ATCC 33209	Bacteria	Actinobacteria	unfinished			+	Coccus	Singles	No	No	Non-halophilic	Facultative	Host-associated	Mesophilic	Salmonid fish	Bacterial kidney disease (BKD)
314269	Rhizobiales bacterium SI85-9A1	Bacteria	Alphaproteobacteria	unfinished	5									Aquatic		No	None
347834	Rhizobium etli CFN 42	Bacteria	Alphaproteobacteria	complete	6.16	61.2								Host-associated
216596	Rhizobium leguminosarum bv. viciae 3841	Bacteria	Alphaproteobacteria	unfinished	7.74	63	-	Rod	Singles		Yes		Aerobic	Host-associated	Mesophilic	No
363754	Rhizobium tropici PRF 81	Bacteria	Alphaproteobacteria	unfinished			-	Rod	Singles		Yes		Aerobic	Host-associated	Mesophilic	No
272942	Rhodobacter capsulatus SB1003	Bacteria	Alphaproteobacteria	unfinished	3.7	66.58	-	Rod	Singles, Pairs	No	Yes		Facultative	Multiple	Mesophilic	No	No
272943	Rhodobacter sphaeroides 2.4.1	Bacteria	Alphaproteobacteria	complete	4.45	68.8	-	Rod	Chains		Yes		Facultative	Multiple	Mesophilic	No
349102	Rhodobacter sphaeroides ATCC 17025	Bacteria	Alphaproteobacteria	assembly		68.2	-	Rod	Chains		Yes		Facultative	Multiple	Mesophilic	No
349101	Rhodobacter sphaeroides ATCC 17029	Bacteria	Alphaproteobacteria	assembly		69	-	Rod	Chains		Yes		Facultative	Multiple	Mesophilic	No
314270	Rhodobacterales bacterium HTCC2083	Bacteria	Alphaproteobacteria	unfinished	5									Aquatic		No	None
314258	Rhodobacterales bacterium HTCC2177	Bacteria	Alphaproteobacteria	unfinished	5									Aquatic		No	None
314271	Rhodobacterales bacterium HTCC2654	Bacteria	Alphaproteobacteria	assembly	5	64.1								Aquatic		No	None
101510	Rhodococcus sp. RHA1	Bacteria	Actinobacteria	unfinished	9.7		+	Coccus, short rod	Branched mycelium				Aerobic	Multiple
338969	Rhodoferax ferrireducens DSM 15236	Bacteria	Betaproteobacteria	complete	4.97	59.7	-	Rod			Yes		Facultative	Multiple	Mesophilic	No
243090	Rhodopirellula baltica SH 1	Bacteria	Planctomycetes	complete	7.15	55.4	-	Sphere	Singles, Rosettes	No	Yes		Aerobic	Aquatic	Mesophilic	No	No
316055	Rhodopseudomonas palustris BisA53	Bacteria	Alphaproteobacteria	assembly		64.4	-	Rod	Singles				Facultative	Multiple	Mesophilic	No
316056	Rhodopseudomonas palustris BisB18	Bacteria	Alphaproteobacteria	assembly		65	-	Rod	Singles				Facultative	Multiple	Mesophilic	No
316057	Rhodopseudomonas palustris BisB5	Bacteria	Alphaproteobacteria	assembly		64.8	-	Rod	Singles				Facultative	Multiple	Mesophilic	No
258594	Rhodopseudomonas palustris CGA009	Bacteria	Alphaproteobacteria	complete	5.46	65	-	Rod	Singles		Yes		Facultative	Multiple	Mesophilic	No
316058	Rhodopseudomonas palustris HaA2	Bacteria	Alphaproteobacteria	complete	5.33	66	-	Rod	Singles				Facultative	Multiple	Mesophilic	No
34018	Rhodospirillum centenum	Bacteria	Alphaproteobacteria	unfinished		68.3	-	Spiral			Yes		Facultative	Aquatic	Mesophilic
269796	Rhodospirillum rubrum ATCC 11170	Bacteria	Alphaproteobacteria	complete	4.41	65.4	-	Spiral	Spirals		Yes		Facultative	Multiple	Mesophilic	No
347255	Rickettsia africae ESF-5	Bacteria	Alphaproteobacteria	unfinished			-	Rod					Anaerobic	Host-associated	Mesophilic	Humans	African Tick-Bite Fever
293614	Rickettsia akari str. Hartford	Bacteria	Alphaproteobacteria	assembly	1.23	32.3	-	Rod					Aerobic	Host-associated	Mesophilic	Human	Rickettsialpox
336407	Rickettsia bellii RML369-C	Bacteria	Alphaproteobacteria	unfinished										Host-associated
272944	Rickettsia conorii str. Malish 7	Bacteria	Alphaproteobacteria	complete	1.27	29	-	Rod					Aerobic	Host-associated	Mesophilic	Human	Rocky Mountain Spotted Fever
315456	Rickettsia felis URRWXCal2	Bacteria	Alphaproteobacteria	complete	1.59	32.5	-							Host-associated			Spotted-fever like illness
35791	Rickettsia massiliae	Bacteria	Alphaproteobacteria	unfinished			-	Rod					Aerobic	Host-associated	Mesophilic	No
272947	Rickettsia prowazekii str. Madrid E	Bacteria	Alphaproteobacteria	complete	1.11	29	-	Rod					Aerobic	Host-associated	Mesophilic	Human	Louse-borne typhus, Mediterranean spotted fever, Epidemic typhus
783	Rickettsia rickettsii	Bacteria	Alphaproteobacteria	assembly	1.26	32.5	-	Rod					Aerobic	Host-associated	Mesophilic	Human	Rocky Mountain Spotted Fever
272951	Rickettsia sibirica 246	Bacteria	Alphaproteobacteria	assembly	1.25	32.5	-						Aerobic	Host-associated	Mesophilic	Human	North Asian tick typhus
35794	Rickettsia slovaca	Bacteria	Alphaproteobacteria	unfinished			-	Rod					Aerobic	Host-associated	Mesophilic	Human	Headache, malaise
257363	Rickettsia typhi str. Wilmington	Bacteria	Alphaproteobacteria	complete	1.11	28.9	-	Rod					Aerobic	Host-associated	Mesophilic	Human, Rodent	Endemic typhus and murine typhus
313596	Robiginitalea biformata HTCC2501	Bacteria	Bacteroidetes/Chlorobi	assembly	5	56.4	-	Rod				Mesophilic	Aerobic	Aquatic	Mesophilic
120962	Roseiflexus castenholzii	Bacteria	Chloroflexi	unfinished		62		Filament			Yes		Facultative	Aquatic	Thermophilic
357808	Roseiflexus sp. RS-1	Bacteria	Chloroflexi	unfinished			-	Rod	Filaments	No	Yes		Facultative	Specialized	Thermophilic
2434	Roseobacter denitrificans	Bacteria	Alphaproteobacteria	unfinished			-	Rod			Yes		Anaerobic	Aquatic	Mesophilic
314262	Roseobacter sp. MED193	Bacteria	Alphaproteobacteria	assembly	4.6	57.5	-	Oval, Rod			Yes		Aerobic	Aquatic		No	None
89187	Roseovarius nubinhibens ISM	Bacteria	Alphaproteobacteria	assembly		66	-	Rod			Yes	Mesophilic	Aerobic	Aquatic	Mesophilic
314264	Roseovarius sp. 217	Bacteria	Alphaproteobacteria	assembly	5	60.8	-	Rod					Aerobic	Aquatic	Mesophilic
314265	Roseovarius sp. HTCC2601	Bacteria	Alphaproteobacteria	unfinished	5		-	Rod					Aerobic	Aquatic	Mesophilic
279263	Rubrivivax gelatinosus PM1	Bacteria	Betaproteobacteria	assembly	4.57	68.8		Rod, Curved					Facultative	Aquatic
266117	Rubrobacter xylanophilus DSM 9941	Bacteria	Actinobacteria	assembly	3.17	70.4	+	Rod	Singles, Pairs	No	No		Aerobic	Specialized	Thermophilic	No	No
246199	Ruminococcus albus 8	Bacteria	Firmicutes	unfinished	4.05	39-46	+	Coccus	Pairs, Chains		Yes		Anaerobic	Host-associated	Mesophilic	No
203122	Saccharophagus degradans 2-40	Bacteria	Gammaproteobacteria	assembly	5.04	46.7	-	Rod			Yes		Aerobic	Aquatic	Mesophilic	No
309807	Salinibacter ruber DSM 13855	Bacteria	Bacteroidetes/Chlorobi	complete	3.59	66.5	-	Rod, Curved			Yes	Extreme halophilic	Aerobic	Specialized	Mesophilic	No	None
168697	Salinispora arenicola	Bacteria	Actinobacteria	unfinished		70-73	+	Branched filaments	Filaments	Yes	No	Mesophilic	Aerobic	Aquatic	Mesophilic	No
369750	Salinispora tropica ATCC BAA-916T	Bacteria	Actinobacteria	unfinished		70-73	+	Branched filament	Filaments	Yes	No	Mesophilic	Aerobic	Aquatic	Mesophilic	No
369723	Salinispora tropica CNB-440	Bacteria	Actinobacteria	unfinished			+		Singles, Clusters, Branched mycelium	Yes	No	Mesophilic	Aerobic	Aquatic	Mesophilic	No	None
218493	Salmonella bongori 12149	Bacteria	Gammaproteobacteria	unfinished	4.43	52	-	Rod	Singles, Pairs		Yes		Facultative	Host-associated	Mesophilic	Human, Animal
41514	Salmonella enterica subsp. arizonae serovar 62:z4,z23:--	Bacteria	Gammaproteobacteria	unfinished			-	Rod	Singles, Pairs		Yes		Facultative	Host-associated	Mesophilic	Human, Animal
59204	Salmonella enterica subsp. diarizonae	Bacteria	Gammaproteobacteria	unfinished			-	Rod	Singles, Pairs		Yes		Facultative	Host-associated	Mesophilic	Human, Animal	Salmonellosis
321314	Salmonella enterica subsp. enterica serovar Choleraesuis str. SC-B67	Bacteria	Gammaproteobacteria	complete	4.94	51.5	-	Rod	Singles, Pairs		Yes		Facultative	Host-associated	Mesophilic	Human, Animal	Salmonellosis and swine paratyphoid
98360	Salmonella enterica subsp. enterica serovar Dublin	Bacteria	Gammaproteobacteria	unfinished	8.26	52	-	Rod	Singles, Pairs		Yes		Facultative	Host-associated	Mesophilic	Human, Cattle	Gastroenteritis
272989	Salmonella enterica subsp. enterica serovar Enteritidis str. LK5	Bacteria	Gammaproteobacteria	unfinished	3.63	52	-	Rod	Singles, Pairs		Yes		Facultative	Host-associated	Mesophilic	Human	Gastroenteritis and food poisoning
295319	Salmonella enterica subsp. enterica serovar Paratyphi A str. ATCC 9150	Bacteria	Gammaproteobacteria	complete	4.59	52.2	-	Rod	Singles, Pairs		Yes		Facultative	Host-associated	Mesophilic	Human	Paratyphoid fever
272994	Salmonella enterica subsp. enterica serovar Paratyphi B str. SPB7	Bacteria	Gammaproteobacteria	unfinished	4.4	52	-	Rod	Singles, Pairs		Yes		Facultative	Host-associated	Mesophilic	Human	Paratyphoid fever
605	Salmonella enterica subsp. enterica serovar Pullorum	Bacteria	Gammaproteobacteria	unfinished		52	-	Rod	Singles, Pairs		Yes		Facultative	Host-associated	Mesophilic	Human, Fowl	Gastroenteritis and fowl dysentery
209261	Salmonella enterica subsp. enterica serovar Typhi Ty2	Bacteria	Gammaproteobacteria	complete	4.79	52	-	Rod	Singles, Pairs		Yes		Facultative	Host-associated	Mesophilic	Human	Typhoid fever
220341	Salmonella enterica subsp. enterica serovar Typhi str. CT18	Bacteria	Gammaproteobacteria	complete	5.13	52	-	Rod	Singles, Pairs		Yes		Facultative	Host-associated	Mesophilic	Human	Typhoid fever
85569	Salmonella typhimurium DT104	Bacteria	Gammaproteobacteria	unfinished	4.55	52	-	Rod	Singles, Pairs		Yes		Facultative	Host-associated	Mesophilic	Human	Gastroenteritis and food poisoning
99287	Salmonella typhimurium LT2	Bacteria	Gammaproteobacteria	complete	4.95	52	-	Rod	Singles, Pairs		Yes		Facultative	Host-associated	Mesophilic	Human	Gastroenteritis and food poisoning
216597	Salmonella typhimurium SL1344	Bacteria	Gammaproteobacteria	unfinished	4.99	52	-	Rod	Singles, Pairs		Yes		Facultative	Host-associated	Mesophilic	Human	Gastroenteritis and food poisoning
178328	Salmonella typhimurium TR7095	Bacteria	Gammaproteobacteria	unfinished	0.3	52	-	Rod	Singles, Pairs		Yes		Facultative	Host-associated	Mesophilic	Human	Gastroenteritis and food poisoning
273526	Serratia marcescens subsp. marcescens Db11	Bacteria	Gammaproteobacteria	unfinished	4.6	59	-	Rod	Singles		Yes		Aerobic	Multiple	Mesophilic	Human, Animal, Plant	Pneumonia, urinary tract infection, bacteraemia
326297	Shewanella amazonensis SB2B	Bacteria	Gammaproteobacteria	assembly		53.6	-	Rod					Facultative	Multiple	Mesophilic
62322	Shewanella baltica	Bacteria	Gammaproteobacteria	unfinished			-	Rod	Singles, Pairs		Yes		Facultative	Aquatic	Mesophilic
325240	Shewanella baltica OS155	Bacteria	Gammaproteobacteria	assembly		46.3	-	Rod	Singles, Pairs		Yes		Facultative	Aquatic	Mesophilic
314608	Shewanella benthica KT99	Bacteria	Gammaproteobacteria	unfinished	5		-	Rod	Singles, Pairs		No		Facultative	Aquatic	Mesophilic
318161	Shewanella denitrificans OS217	Bacteria	Gammaproteobacteria	assembly		45.1	-	Rod	Singles, Pairs		Yes		Facultative	Aquatic	Mesophilic
318167	Shewanella frigidimarina NCIMB 400	Bacteria	Gammaproteobacteria	assembly		41.5	-	Rod	Singles, Pairs		Yes		Facultative	Multiple	Mesophilic
211586	Shewanella oneidensis MR-1	Bacteria	Gammaproteobacteria	complete	5.13	45	-	Rod			Yes		Facultative	Multiple	Mesophilic	Human	Rare opportunistic pathogen of humans
24	Shewanella putrefaciens	Bacteria	Gammaproteobacteria	unfinished			-	Rod	Singles, Pairs		Yes		Facultative	Multiple	Mesophilic
24	Shewanella putrefaciens	Bacteria	Gammaproteobacteria	unfinished			-	Rod	Singles, Pairs		Yes		Facultative	Multiple	Mesophilic	Human	Soft tissue infections
24	Shewanella putrefaciens	Bacteria	Gammaproteobacteria	unfinished			-	Rod	Singles, Pairs		Yes		Facultative	Multiple	Mesophilic	Human	Soft tissue infections
319224	Shewanella putrefaciens CN-32	Bacteria	Gammaproteobacteria	assembly		44.4	-	Rod	Singles, Pairs		Yes		Facultative	Multiple	Mesophilic	Human	Soft tissue infections
94122	Shewanella sp. ANA-3	Bacteria	Gammaproteobacteria	assembly		48	-	Rod	Singles, Pairs		Yes		Facultative	Multiple	Mesophilic
60480	Shewanella sp. MR-4	Bacteria	Gammaproteobacteria	assembly		47.9	-	Rod	Singles, Pairs		Yes		Facultative	Multiple	Mesophilic
60481	Shewanella sp. MR-7	Bacteria	Gammaproteobacteria	assembly		47.9	-	Rod	Singles, Pairs		Yes		Facultative	Aquatic	Mesophilic
323850	Shewanella sp. PV-4	Bacteria	Gammaproteobacteria	assembly		53.8	-	Rod	Singles, Pairs		Yes		Facultative	Multiple	Mesophilic
351745	Shewanella sp. W3-18-1	Bacteria	Gammaproteobacteria	assembly		44.6	-	Rod	Singles, Pairs		Yes		Facultative	Multiple	Mesophilic	Human	Soft tissue infections
60217	Shewanella violacea	Bacteria	Gammaproteobacteria	unfinished		47	-	Rod		No	Yes	Mesophilic	Facultative	Specialized	Psychrophilic
344609	Shigella boydii BS512	Bacteria	Gammaproteobacteria	assembly		51	-	Rod	Singles, Pairs	No	Yes	Non-halophilic	Facultative	Host-associated	Mesophilic	Human	Dysentary
300268	Shigella boydii Sb227	Bacteria	Gammaproteobacteria	complete	4.65	47.4	-	Rod	Singles, Pairs	No	Yes	Non-halophilic	Facultative	Host-associated	Mesophilic	Human	Dysentary
358708	Shigella dysenteriae 1012	Bacteria	Gammaproteobacteria	assembly		50.8	-	Rod	Singles, Pairs				Facultative	Host-associated	Mesophilic	Human	Dysentery
216598	Shigella dysenteriae M131649	Bacteria	Gammaproteobacteria	unfinished	4.76	50	-	Rod	Singles, Pairs				Facultative	Host-associated	Mesophilic	Human	Dysentery
300267	Shigella dysenteriae Sd197	Bacteria	Gammaproteobacteria	complete	4.55	50	-	Rod	Singles, Pairs	No	Yes	Non-halophilic	Facultative	Host-associated	Mesophilic	Human	Dysentery
198215	Shigella flexneri 2a str. 2457T	Bacteria	Gammaproteobacteria	complete	4.6	50	-	Rod	Singles, Pairs				Facultative	Host-associated	Mesophilic	Human	Dysentery
198214	Shigella flexneri 2a str. 301	Bacteria	Gammaproteobacteria	complete	4.83	50	-	Rod	Singles, Pairs				Facultative	Host-associated	Mesophilic	Human	Dysentery
373384	Shigella flexneri 5 str. 8401	Bacteria	Gammaproteobacteria	unfinished		50	-	Rod	Singles, Pairs				Facultative	Host-associated	Mesophilic	Human	Dysentery
216599	Shigella sonnei 53G	Bacteria	Gammaproteobacteria	unfinished	5.1	50	-	Rod	Singles, Pairs				Facultative	Host-associated	Mesophilic	Human	Dysentery
300269	Shigella sonnei Ss046	Bacteria	Gammaproteobacteria	complete	5.04	50.8	-	Rod	Singles, Pairs	No	Yes	Non-halophilic	Facultative	Host-associated	Mesophilic	Human	Dysentery
314345	Siderooxidans marinum PV-1	Bacteria	Gammaproteobacteria	unfinished	5									Aquatic		No	None
246200	Silicibacter pomeroyi DSS-3	Bacteria	Alphaproteobacteria	complete	4.6	68	-	Rod			Yes		Aerobic	Aquatic		No
292414	Silicibacter sp. TM1040	Bacteria	Alphaproteobacteria	assembly	4.14	60.1	-	Rod			Yes			Multiple		No
83561	Simkania negevensis	Bacteria	Chlamydiae/Verrucomicrobia	unfinished										Host-associated	Mesophilic	Human	Community-acquired pneumonia, bronchiolitis and chronic obstructive pulmonary disease
266834	Sinorhizobium meliloti 1021	Bacteria	Alphaproteobacteria	complete	6.69	63	-	Rod	Singles		Yes		Aerobic	Multiple	Mesophilic	No
343509	Sodalis glossinidius str. 'morsitans'	Bacteria	Gammaproteobacteria	complete	4.29	54.5	-	Rod		No	No	Non-halophilic	Microaerophilic	Host-associated	Mesophilic	No	None
234267	Solibacter usitatus Ellin6076	Bacteria	Acidobacteria	assembly	8	61.9	-	Rod	Clusters		No	Non-halophilic	Aerobic	Terrestrial	Mesophilic	No	None
179878	Sphingomonas elodea	Bacteria	Alphaproteobacteria	unfinished		68	-	Rod		No			Aerobic	Multiple	Mesophilic
314266	Sphingomonas sp. SKA58	Bacteria	Alphaproteobacteria	unfinished	5		-	Rod					Aerobic	Aquatic	Mesophilic
317655	Sphingopyxis alaskensis RB2256	Bacteria	Alphaproteobacteria	assembly		65.5	-			No			Aerobic	Aquatic
2133	Spiroplasma citri	Bacteria	Firmicutes	unfinished		26		Spiral			Yes		Facultative	Host-associated	Mesophilic	Plant	Citrus stubborn disease
273035	Spiroplasma kunkelii CR2-3x	Bacteria	Firmicutes	unfinished	1.5	26	+	Spiral			Yes		Facultative	Host-associated	Mesophilic	Plant	Corn stunt
273036	Staphylococcus aureus RF122	Bacteria	Firmicutes	complete	2.74	37	+	Coccus	Pairs, Clusters	No	No		Facultative	Host-associated	Mesophilic	Human, Animal	Mastitis
93062	Staphylococcus aureus subsp. aureus COL	Bacteria	Firmicutes	complete	2.81	37	+	Coccus	Pairs, Clusters	No	No		Facultative	Host-associated	Mesophilic	Human	Toxic-shock syndrome and staphylococcal scarlet fever
359787	Staphylococcus aureus subsp. aureus JH1	Bacteria	Firmicutes	unfinished			Human, Animal	+	Pairs, Clusters	No	No		Facultative	Host-associated	Mesophilic		Toxic-shock syndrome and staphylococcal scarlet fever
359786	Staphylococcus aureus subsp. aureus JH9	Bacteria	Firmicutes	unfinished			+	Coccus	Pairs, Clusters	No	No		Facultative	Host-associated	Mesophilic	Human, Animal	Toxic-shock syndrome and staphylococcal scarlet fever
282458	Staphylococcus aureus subsp. aureus MRSA252	Bacteria	Firmicutes	complete	2.9	37	+	Coccus	Pairs, Clusters	No	No		Facultative	Host-associated	Mesophilic	Human	Toxic-shock syndrome and staphylococcal scarlet fever
282459	Staphylococcus aureus subsp. aureus MSSA476	Bacteria	Firmicutes	complete	2.82	37	+	Coccus	Pairs, Clusters	No	No		Facultative	Host-associated	Mesophilic	Human	Toxic-shock syndrome and staphylococcal scarlet fever
196620	Staphylococcus aureus subsp. aureus MW2	Bacteria	Firmicutes	complete	2.82	37	+	Coccus	Pairs, Clusters	No	No		Facultative	Host-associated	Mesophilic	Human	Toxic-shock syndrome and staphylococcal scarlet fever
158878	Staphylococcus aureus subsp. aureus Mu50	Bacteria	Firmicutes	complete	2.9	37	+	Coccus	Pairs, Clusters	No	No		Facultative	Host-associated	Mesophilic	Human	Toxic-shock syndrome and staphylococcal scarlet fever
158879	Staphylococcus aureus subsp. aureus N315	Bacteria	Firmicutes	complete	2.84	37	+	Coccus	Pairs, Clusters	No	No		Facultative	Host-associated	Mesophilic	Human	Toxic-shock syndrome and staphylococcal scarlet fever
93061	Staphylococcus aureus subsp. aureus NCTC 8325	Bacteria	Firmicutes	complete	2.82	37	+	Coccus	Pairs, Clusters	No	No		Facultative	Host-associated	Mesophilic	Human	Toxic-shock syndrome and staphylococcal scarlet fever
367830	Staphylococcus aureus subsp. aureus USA300	Bacteria	Firmicutes	complete	2.92	37	+	Coccus	Pairs, Clusters	No	No	Non-halophilic	Facultative	Host-associated	Mesophilic	Human	septicemia, pneumonia
176280	Staphylococcus epidermidis ATCC 12228	Bacteria	Firmicutes	complete	2.56	32	+	Coccus	Clusters, pairs	No	No		Facultative	Host-associated	Mesophilic	Human	Toxic-shock syndrome and staphylococcal scarlet fever
176279	Staphylococcus epidermidis RP62A	Bacteria	Firmicutes	complete	2.64	32	+	Coccus	Clusters, pairs	No	No		Facultative	Host-associated	Mesophilic	Human	Toxic-shock syndrome and staphylococcal scarlet fever
279808	Staphylococcus haemolyticus JCSC1435	Bacteria	Firmicutes	complete	2.69	32.8	+	Coccus	Pairs, Clusters	No	No		Facultative	Host-associated	Mesophilic	Human	Wide range of opportunistic infections
342451	Staphylococcus saprophyticus subsp. saprophyticus ATCC 15305	Bacteria	Firmicutes	complete	2.58	33.2	+	Coccus		No	No		Aerobic	Host-associated	Mesophilic	Human	Urinary tract infections
1288	Staphylococcus xylosus	Bacteria	Firmicutes	unfinished			+	Coccus	Clusters	No	No		Aerobic	Multiple	Mesophilic	Yes	Opportunistic infections
2280	Staphylothermus marinus	Archaea	Crenarchaeota	unfinished		35		Coccus	Aggregates	No	No	Non-halophilic	Anaerobic	Specialized	Hyperthermophilic	No
342613	Streptococcus agalactiae 18RS21	Bacteria	Firmicutes	assembly		36.9	+	Coccus	Chains	No	No		Facultative	Host-associated	Mesophilic	Human	Septicemia, pneumonia, and meningitis
208435	Streptococcus agalactiae 2603V/R	Bacteria	Firmicutes	complete	2.16	36	+	Coccus	Chains	No	No		Facultative	Host-associated	Mesophilic	Human	Septicemia, pneumonia, and meningitis
342614	Streptococcus agalactiae 515	Bacteria	Firmicutes	assembly		35.3	+	Coccus	Chains	No	No		Facultative	Host-associated	Mesophilic	Human	Septicemia, pneumonia, and meningitis
205921	Streptococcus agalactiae A909	Bacteria	Firmicutes	complete	2.13	36	+	Coccus	Chains	No	No		Facultative	Host-associated	Mesophilic	Human	Septicemia, pneumonia, and meningitis
342617	Streptococcus agalactiae CJB111	Bacteria	Firmicutes	assembly		35.6	+	Coccus	Chains	No	No		Facultative	Host-associated	Mesophilic	Human	Septicemia, pneumonia, and meningitis
342616	Streptococcus agalactiae COH1	Bacteria	Firmicutes	assembly		35.5	+	Coccus	Chains	No	No		Facultative	Host-associated	Mesophilic	Human	Septicemia, pneumonia, and meningitis
342615	Streptococcus agalactiae H36B	Bacteria	Firmicutes	assembly		35.6	+	Coccus	Chains	No	No		Facultative	Host-associated	Mesophilic	Human	Septicemia, pneumonia, and meningitis
211110	Streptococcus agalactiae NEM316	Bacteria	Firmicutes	complete	2.21	36	+	Coccus	Chains	No	No		Facultative	Host-associated	Mesophilic	Human	Neonatal GBS meningitis
1336	Streptococcus equi	Bacteria	Firmicutes	unfinished	2.22	41	+	Coccus	Pairs, Chains	No	No		Facultative	Host-associated	Mesophilic	Equine	Strangles
40041	Streptococcus equi subsp. zooepidemicus	Bacteria	Firmicutes	unfinished			+	Coccus	Pairs, Chains	No	No		Facultative	Host-associated	Mesophilic	Equine	Wide range of opportunistic infections
29390	Streptococcus gordonii str. Challis	Bacteria	Firmicutes	unfinished	2.25	42	+	Coccus	Pairs, Chains	No	No		Facultative	Host-associated	Mesophilic	Human	Caries and periodontal diseases
246201	Streptococcus mitis NCTC 12261	Bacteria	Firmicutes	unfinished	1.84	40	+	Coccus	Chains	No	No		Aerobic	Host-associated	Mesophilic	Human	Bacterial endocarditis
210007	Streptococcus mutans UA159	Bacteria	Firmicutes	complete	2.03	37	+	Coccus	Pairs, Chains	No	No		Facultative	Host-associated	Mesophilic	Human	Dental caries
216600	Streptococcus pneumoniae 23F	Bacteria	Firmicutes	unfinished	2.13	40	+	Coccus	Chains	No	No		Facultative	Multiple	Mesophilic	Human	Pneumonia
189423	Streptococcus pneumoniae 670-6B	Bacteria	Firmicutes	unfinished	2.16	40	+	Coccus	Chains	No	No		Facultative	Multiple	Mesophilic	Human	Pneumonia
171101	Streptococcus pneumoniae R6	Bacteria	Firmicutes	complete	2.04	40	+	Coccus	Chains	No	No		Facultative	Multiple	Mesophilic	Human	Pneumonia
170187	Streptococcus pneumoniae TIGR4	Bacteria	Firmicutes	complete	2.16	40	+	Coccus	Chains	No	No		Facultative	Multiple	Mesophilic	Human	Pneumonia
170187	Streptococcus pneumoniae TIGR4	Bacteria	Firmicutes	assembly		39.6	+	Coccus	Chains	No	No		Facultative	Multiple	Mesophilic	Human	Pneumonia
160490	Streptococcus pyogenes M1 GAS	Bacteria	Firmicutes	complete	1.85	39	+	Coccus	Chains	No	No		Facultative	Host-associated	Mesophilic	Human	Wide range of infections
294934	Streptococcus pyogenes M49 591	Bacteria	Firmicutes	assembly	1.33	38.3	+	Coccus	Chains	No	No			Host-associated	Mesophilic	Human	Skin infections
370552	Streptococcus pyogenes MGAS10270	Bacteria	Firmicutes	unfinished			+	Coccus	Chains	No	No	Non-halophilic	Facultative	Host-associated	Mesophilic	Human
286636	Streptococcus pyogenes MGAS10394	Bacteria	Firmicutes	complete	1.9	38.7	+	Coccus	Chains	No	No	Non-halophilic	Facultative	Host-associated	Mesophilic	Human	Wide range of infections
370554	Streptococcus pyogenes MGAS10750	Bacteria	Firmicutes	unfinished			+	Coccus	Chains	No	No	Non-halophilic	Facultative	Host-associated	Mesophilic	Human
370553	Streptococcus pyogenes MGAS2096	Bacteria	Firmicutes	unfinished			+	Coccus	Chains	No	No	Non-halophilic	Facultative	Host-associated	Mesophilic	Human
198466	Streptococcus pyogenes MGAS315	Bacteria	Firmicutes	complete	1.9	39	+	Coccus	Chains	No	No		Facultative	Host-associated	Mesophilic	Human	Wide range of infections
293653	Streptococcus pyogenes MGAS5005	Bacteria	Firmicutes	complete	1.84	38.5	+	Coccus	Chains	No	No	Non-halophilic	Facultative	Host-associated	Mesophilic	Human	Wide range of infections
319701	Streptococcus pyogenes MGAS6180	Bacteria	Firmicutes	complete	1.9	38.4	+	Coccus	Chains	No	No	Non-halophilic	Facultative	Host-associated	Mesophilic	Human	Wide range of infections
186103	Streptococcus pyogenes MGAS8232	Bacteria	Firmicutes	complete	1.9	39	+	Coccus	Chains	No	No		Facultative	Host-associated	Mesophilic	Human	Wide range of infections
370551	Streptococcus pyogenes MGAS9429	Bacteria	Firmicutes	unfinished			+	Coccus	Chains	No	No	Non-halophilic	Facultative	Host-associated	Mesophilic	Human
160491	Streptococcus pyogenes Manfredo	Bacteria	Firmicutes	unfinished	1.84	39	+	Coccus	Chains	No	No		Facultative	Host-associated	Mesophilic	Human	Wide range of infections
193567	Streptococcus pyogenes SSI-1	Bacteria	Firmicutes	complete	1.89	38	+	Coccus	Chains	No	No		Facultative	Host-associated	Mesophilic	Human	Wide range of infections
347253	Streptococcus salivarius JIM8777	Bacteria	Firmicutes	unfinished		37-40	+	Coccus	Chains	No	No		Facultative	Host-associated	Mesophilic	Human	Oppotunistic, blood infection
347254	Streptococcus salivarius JIM8780	Bacteria	Firmicutes	unfinished			+	Coccus		No	No		Facultative	Host-associated	Mesophilic	Human	Opportunistic infections
1305	Streptococcus sanguinis	Bacteria	Firmicutes	unfinished			+	Coccus	Chains	No	No		Facultative	Host-associated	Mesophilic	Human	Endocarditis
246202	Streptococcus sobrinus 6715	Bacteria	Firmicutes	unfinished	3.53		+	Coccus	Pairs, Chains	No	No		Facultative	Host-associated	Mesophilic	Human	Dental caries
286604	Streptococcus suis 89/1591	Bacteria	Firmicutes	assembly	1.98	41	+	Coccus	Singles, pairs, chains	No	No	Non-halophilic	Facultative	Multiple	Mesophilic	Human, Swine	Meningitis, endocarditis, septicemia and arthritis
218494	Streptococcus suis P1/7	Bacteria	Firmicutes	unfinished	1.83	40	+	Coccus	Singles, pairs, chains	No	No	Non-halophilic	Facultative	Multiple	Mesophilic	Human, Swine	Meningitis, endocarditis, septicemia and arthritis
299768	Streptococcus thermophilus CNRZ1066	Bacteria	Firmicutes	complete	1.8	40	+	Coccus	Pairs, Chains	No	No		Anaerobic	Multiple	Thermophilic	No
322159	Streptococcus thermophilus LMD-9	Bacteria	Firmicutes	assembly		39.1	+	Coccus	Chains	No	No	Non-halophilic	Facultative	Multiple	Mesophilic	No	None
264199	Streptococcus thermophilus LMG 18311	Bacteria	Firmicutes	complete	1.8	40	+	Coccus	Pairs, Chains	No	No		Anaerobic	Multiple	Thermophilic	No
218495	Streptococcus uberis 0140J	Bacteria	Firmicutes	unfinished	1.82	40	+	Coccus	Pairs, Chains	No	No		Facultative	Multiple	Mesophilic	Cattle	Mastitis
278992	Streptomyces ambofaciens ATCC 23877	Bacteria	Actinobacteria	unfinished	8	72	+	Branched filament	Filaments	Yes	No		Aerobic	Multiple	Mesophilic	No	No
227882	Streptomyces avermitilis MA-4680	Bacteria	Actinobacteria	complete	9.12	72	+	Branched filament	Filaments	Yes	No		Aerobic	Multiple	Mesophilic	No	No
100226	Streptomyces coelicolor A3(2)	Bacteria	Actinobacteria	complete	9.05	72.1	+	Branched filament	Filaments	Yes	No		Aerobic	Multiple	Mesophilic	No	No
316284	Streptomyces noursei ATCC 11455	Bacteria	Actinobacteria	unfinished			+	Branched filament	Filaments	Yes	No		Aerobic	Multiple	Mesophilic
316280	Streptomyces peucetius ATCC 27952	Bacteria	Actinobacteria	unfinished			+	Branched filament	Filaments	Yes	No		Aerobic	Multiple	Mesophilic
1930	Streptomyces scabiei	Bacteria	Actinobacteria	unfinished			+		Filaments	Yes	No		Aerobic	Terrestrial	Mesophilic	Plant	Scab disease
52598	Sulfitobacter sp. EE-36	Bacteria	Alphaproteobacteria	assembly	5	60.3								Aquatic		No	None
314268	Sulfitobacter sp. GAI-109	Bacteria	Alphaproteobacteria	unfinished	5		-	Rod					Aerobic	Aquatic	Mesophilic
314267	Sulfitobacter sp. NAS-14.1	Bacteria	Alphaproteobacteria	assembly	5	60	-	Rods			Yes		Aerobic	Aquatic		No	None
330779	Sulfolobus acidocaldarius DSM 639	Archaea	Crenarchaeota	complete	2.23	36.7		Coccus	Singles	No	No		Aerobic	Specialized	Thermophilic	No
273057	Sulfolobus solfataricus P2	Archaea	Crenarchaeota	complete	2.99	35.8		Irregular coccus	Singles	No	No		Aerobic	Specialized	Hyperthermophilic	No
273063	Sulfolobus tokodaii str. 7	Archaea	Crenarchaeota	complete	2.69	32.8		Coccus	Singles	No	No		Aerobic	Specialized	Hyperthermophilic	No
204536	Sulfurihydrogenibium azorense Az-Fu1	Bacteria	Aquificae	unfinished	1.65		-	Rod	Singles, Pairs, Filaments	No	Yes	Non-halophilic	Microaerophilic	Aquatic	Thermophilic	No	None
292459	Symbiobacterium thermophilum IAM 14863	Bacteria	Actinobacteria	complete	3.57	68.7	+	Rod		No	No	Non-halophilic	Microaerophilic	Terrestrial	Thermophilic	No	None
120580	Symbiobacterium toebii	Bacteria	Actinobacteria	unfinished		65	+	Rod		No	No		Microaerophilic	Specialized	Thermophilic
269084	Synechococcus elongatus PCC 6301	Bacteria	Cyanobacteria	complete	2.7	55.5	-	Rod	Singles, Chains		No	Non-halophilic		Aquatic	Mesophilic	No	None
1140	Synechococcus elongatus PCC 7942	Bacteria	Cyanobacteria	complete	2.8	55.4		Rod	Singles, Pairs					Aquatic	Mesophilic
313625	Synechococcus sp. BL107	Bacteria	Cyanobacteria	unfinished	2.5		-							Aquatic	Mesophilic	No	None
64471	Synechococcus sp. CC9311	Bacteria	Cyanobacteria	unfinished	2.76			Coccus	Singles		Yes			Aquatic	Mesophilic	No
110662	Synechococcus sp. CC9605	Bacteria	Cyanobacteria	complete	2.51	59.2		Coccus		No	Yes			Aquatic	Mesophilic
316279	Synechococcus sp. CC9902	Bacteria	Cyanobacteria	complete	2.23	54.2		Coccus			Yes			Aquatic	Mesophilic
221338	Synechococcus sp. Eum14	Bacteria	Cyanobacteria	unfinished	2.5		-							Aquatic		No	None
331115	Synechococcus sp. JA-2-3B'a(2-13)	Bacteria	Cyanobacteria	complete	3.05	58.5	-	Rod	Single				Facultative	Specialized	Thermophilic	No
331114	Synechococcus sp. JA-3-3Ab	Bacteria	Cyanobacteria	complete	2.93	60.2	-	Rod	Single				Facultative	Specialized	Thermophilic	No
32049	Synechococcus sp. PCC 7002	Bacteria	Cyanobacteria	unfinished	3.33			Coccus	Singles		Yes			Aquatic	Mesophilic	No
316278	Synechococcus sp. RCC307	Bacteria	Cyanobacteria	unfinished				Coccus		Singles	Yes			Aquatic	Mesophilic
221359	Synechococcus sp. RS9916	Bacteria	Cyanobacteria	unfinished	2.5		-							Aquatic	Mesophilic	No	None
221360	Synechococcus sp. RS9917	Bacteria	Cyanobacteria	assembly	2.5	64.5	-							Aquatic	Mesophilic	No	None
69042	Synechococcus sp. WH 5701	Bacteria	Cyanobacteria	assembly	2.5	65.4	-							Aquatic	Mesophilic	No	None
32051	Synechococcus sp. WH 7803	Bacteria	Cyanobacteria	unfinished				Coccus		Singles	Yes			Aquatic	Mesophilic
59931	Synechococcus sp. WH 7805	Bacteria	Cyanobacteria	assembly	2.5	57.6	-							Aquatic	Mesophilic	No	None
84588	Synechococcus sp. WH 8102	Bacteria	Cyanobacteria	complete	2.43	59.4		Coccus	Singles		Yes			Aquatic	Mesophilic	No
1148	Synechocystis sp. PCC 6803	Bacteria	Cyanobacteria	complete	3.95	47		Coccus	Aggregates					Aquatic	Mesophilic	No
335543	Syntrophobacter fumaroxidans MPOB	Bacteria	Deltaproteobacteria	assembly		61	-	Rod	Singles, Pairs	No	No		Anaerobic	Aquatic	Mesophilic	No
335541	Syntrophomonas wolfei subsp. wolfei str. Goettingen	Bacteria	Firmicutes	assembly		44.8	-	Spiral	Singles, Pairs	No	Yes		Anaerobic	Multiple		No
28112	Tannerella forsythensis	Bacteria	Bacteroidetes/Chlorobi	unfinished	4.5		-	Rod	Singles				Anaerobic	Host-associated	Mesophilic	Human	Chronic periodontitis
203275	Tannerella forsythensis ATCC 43037	Bacteria	Bacteroidetes/Chlorobi	unfinished	3.41		-	Rod			No		Anaerobic	Host-associated	Mesophilic	Human	Periodontitis
313598	Tenacibaculum sp. MED152	Bacteria	Bacteroidetes/Chlorobi	assembly	5	30.6	-	Rod		No	Yes		Aerobic
1757	Thermoanaerobacter ethanolicus	Bacteria	Firmicutes	unfinished									Anaerobic		Thermophilic
340099	Thermoanaerobacter ethanolicus ATCC 33223	Bacteria	Firmicutes	assembly		34.5	+	Rod		Yes			Anaerobic	Aquatic	Thermophilic	No
273068	Thermoanaerobacter tengcongensis MB4	Bacteria	Firmicutes	complete	2.69	37.6	-	Rod	Singles, pairs, chains		Yes		Anaerobic	Specialized	Hyperthermophilic	No
269800	Thermobifida fusca YX	Bacteria	Actinobacteria	complete	3.64	67.5	+	Rod	Branched hyphae	Yes	No		Aerobic	Multiple	Thermophilic	No	Mushroom worker's disease, farmer's lung disease
316276	Thermochromatium tepidum ATCC 43061	Bacteria	Gammaproteobacteria	unfinished		61.5	-	Rod			Yes		Facultative	Aquatic	Thermophilic
69014	Thermococcus kodakarensis KOD1	Archaea	Euryarchaeota	complete	2.09	52		Irregular cocci			Yes	Mesophilic	Anaerobic	Specialized	Hyperthermophilic
289377	Thermodesulfobacterium commune DSM 2178	Bacteria	Other Bacteria	unfinished	1.76		-	Rod		No	No		Anaerobic	Aquatic	Hyperthermophilic	No	None
289376	Thermodesulfovibrio yellowstonii DSM 11347	Bacteria	Other Bacteria	unfinished	1.98		-	Curved		No	Yes	Non-halophilic			Thermophilic	No	None
368408	Thermofilum pendens Hrk 5	Archaea	Crenarchaeota	unfinished		57.4		Rod		No	No		Anaerobic	Specialized	Hyperthermophilic
309801	Thermomicrobium roseum DSM 5159	Bacteria	Chloroflexi	unfinished	3.04		-	Pleomorphic rod	Single, pairs	No	No	Non-halophilic	Aerobic	Specialized	Thermophilic	No	None
273075	Thermoplasma acidophilum DSM 1728	Archaea	Euryarchaeota	complete	1.56	50		Pleomorphic	Singles	No	Yes		Facultative	Specialized	Thermophilic	No
273116	Thermoplasma volcanium GSS1	Archaea	Euryarchaeota	complete	1.58	50		Pleomorphic	Singles	No	Yes		Facultative	Specialized	Thermophilic	No
70771	Thermoproteus neutrophilus	Archaea	Crenarchaeota	unfinished		56.2		Rod		No	No		Anaerobic	Specialized	Hyperthermophilic
197221	Thermosynechococcus elongatus BP-1	Bacteria	Cyanobacteria	complete	2.59	53.9		Rod	Singles					Specialized	Thermophilic	No
177758	Thermotoga lettingae	Bacteria	Thermotogae	unfinished		39.2	-	Rod	Singles	No	Yes		Anaerobic	Specialized	Hyperthermophilic
243274	Thermotoga maritima MSB8	Bacteria	Thermotogae	complete	1.86	45	-	Rod	Singles	No	Yes		Anaerobic	Specialized	Hyperthermophilic	No	No
309803	Thermotoga neapolitana DSM 4359	Bacteria	Thermotogae	unfinished	1.92		-	Rod		No			Microaerophilic		Hyperthermophilic
93929	Thermotoga petrophila	Bacteria	Thermotogae	unfinished		46.6	-	Rod		No	Yes		Anaerobic	Aquatic	Hyperthermophilic
262724	Thermus thermophilus HB27	Bacteria	Deinococcus-Thermus	complete	2.13	69.4							Aerobic	Specialized	Thermophilic
300852	Thermus thermophilus HB8	Bacteria	Deinococcus-Thermus	complete	2.12	69.5							Aerobic	Specialized	Thermophilic
36861	Thiobacillus denitrificans	Bacteria	Betaproteobacteria	unfinished		63	-	Rod		No	Yes		Facultative	Multiple	Mesophilic	No
292415	Thiobacillus denitrificans ATCC 25259	Bacteria	Betaproteobacteria	complete	2.91	63	-	Rod		No	Yes		Facultative	Multiple	Mesophilic	No
317025	Thiomicrospira crunogena XCL-2	Bacteria	Gammaproteobacteria	complete	2.43	42-43	-	Spiral	Singles	No	Yes		Anaerobic	Aquatic	Mesophilic	No
326298	Thiomicrospira denitrificans ATCC 33889	Bacteria	Epsilonproteobacteria	complete	2.2	36	-	Spiral	Singles	No	No		Anaerobic		Mesophilic	No
243275	Treponema denticola ATCC 35405	Bacteria	Spirochaetes	complete	2.84	37.9		Spiral	Singles	No	Yes		Anaerobic	Host-associated	Mesophilic	Human	Periodontal disease, gum inflamation
243276	Treponema pallidum subsp. pallidum str. Nichols	Bacteria	Spirochaetes	complete	1.14	52		Spiral	Singles	No	Yes		Anaerobic	Host-associated	Mesophilic	Human	Syphilis
203124	Trichodesmium erythraeum IMS101	Bacteria	Cyanobacteria	assembly	7.79	34.3		Filament	Filaments, Aggregates		Yes		Aerobic	Aquatic		No
306282	Trichodesmium thiebautii II-3	Bacteria	Cyanobacteria	unfinished					Filaments		Yes			Aquatic
218496	Tropheryma whipplei TW08/27	Bacteria	Actinobacteria	complete	0.93	46.3	+	Rod	Singles	No	No		Aerobic	Host-associated	Mesophilic	Human	Whipple's disease
203267	Tropheryma whipplei str. Twist	Bacteria	Actinobacteria	complete	0.93	46	+	Rod	Singles	No	No		Aerobic	Host-associated	Mesophilic	Human	Whipple's disease
273119	Ureaplasma parvum serovar 3 str. ATCC 700970	Bacteria	Firmicutes	complete	0.75	25.5		Sphere	Singles				Facultative	Host-associated	Mesophilic	Animal	Urogenital or respiratory tracts infections
240016	Verrucomicrobium spinosum DSM 4136	Bacteria	Other Bacteria	unfinished	8.39	58-59		Rod	Singles				Facultative	Multiple	Mesophilic	No
314288	Vibrio alginolyticus 12G01	Bacteria	Gammaproteobacteria	unfinished	5		-	Curved			Yes	Mesophilic	Facultative	Multiple		Humans, marine animals	Soft tissue infections, bacteremia
314292	Vibrio angustum S14	Bacteria	Gammaproteobacteria	unfinished	5		-	Rod			Yes		Facultative	Aquatic
314289	Vibrio campbellii AND4	Bacteria	Gammaproteobacteria	unfinished	5		-	Rod			Yes	Mesophilic	Facultative	Aquatic	Mesophilic
345072	Vibrio cholerae MO10	Bacteria	Gammaproteobacteria	assembly		47.6	-	Curved	Singles		Yes		Facultative	Aquatic	Mesophilic	Human, Primate	Cholera
243277	Vibrio cholerae O1 biovar eltor str. N16961	Bacteria	Gammaproteobacteria	complete	4.03	47	-	Curved	Singles		Yes		Facultative	Aquatic	Mesophilic	Human, Primate	Cholera
345073	Vibrio cholerae O395	Bacteria	Gammaproteobacteria	assembly		47.5	-	Curved	Singles		Yes		Facultative	Aquatic	Mesophilic	Human, Primate	Cholera
345074	Vibrio cholerae RC385	Bacteria	Gammaproteobacteria	assembly		47.5	-	Curved	Singles		Yes		Facultative	Aquatic	Mesophilic
345075	Vibrio cholerae V51	Bacteria	Gammaproteobacteria	assembly		47.5	-	Curved	Singles		Yes		Facultative	Aquatic	Mesophilic	Human	Gastrointestinal disease
345076	Vibrio cholerae V52	Bacteria	Gammaproteobacteria	assembly		47.5	-	Curved	Singles		Yes		Facultative	Aquatic	Mesophilic	Human
312309	Vibrio fischeri ES114	Bacteria	Gammaproteobacteria	complete	4.28	38.4	-	Rod						Multiple	Mesophilic	No
344614	Vibrio lentus MEL32	Bacteria	Gammaproteobacteria	unfinished			-	Rod			Yes		Facultative	Aquatic	Mesophilic	Oysters	Juvenile oyster disease
223926	Vibrio parahaemolyticus RIMD 2210633	Bacteria	Gammaproteobacteria	complete	5.17	45	-	Rod	Singles		Yes		Facultative	Aquatic	Mesophilic	Human	Gastroenteritis
316275	Vibrio salmonicida LFI1238	Bacteria	Gammaproteobacteria	unfinished			-	Rod			Yes		Facultative	Aquatic	Psychrophilic	Fish	Hitra disease
150340	Vibrio sp. Ex25	Bacteria	Gammaproteobacteria	assembly	4.8	44.9	-	Rod		No	Yes		Facultative	Aquatic
314290	Vibrio sp. MED222	Bacteria	Gammaproteobacteria	assembly	5	44	-				Yes		Facultative
314291	Vibrio splendidus 12B01	Bacteria	Gammaproteobacteria	assembly	5	44.1	-	Rod			Yes		Facultative	Aquatic	Mesophilic	Fish and shellfish	Vibriosis
216895	Vibrio vulnificus CMCP6	Bacteria	Gammaproteobacteria	complete	5.13	46	-	Rod	Singles		Yes		Facultative	Aquatic	Mesophilic	Human	Gastroenteritis, wound infections, primary septicemia
196600	Vibrio vulnificus YJ016	Bacteria	Gammaproteobacteria	complete	5.26	45	-	Rod	Singles		Yes		Facultative	Aquatic	Mesophilic	Human	Gastroenteritis, wound infections, primary septicemia
340101	Victivallis vadensis ATCC BAA-548	Bacteria	Other Bacteria	unfinished		59.2	-	Coccus	Singles		No		Anaerobic	Host-associated	Mesophilic
37704	Western X phytoplasma	Bacteria	Firmicutes	unfinished				Sphere					Aerobic	Host-associated	Mesophilic	Plants	Western X disease
36870	Wigglesworthia glossinidia endosymbiont of Glossina brevipalpis	Bacteria	Gammaproteobacteria	complete	0.7	22.5	-							Host-associated	Mesophilic	No
80849	Wolbachia endosymbiont of Brugia malayi	Bacteria	Alphaproteobacteria	unfinished			-	Rod, Coccus				Non-halophilic		Host-associated	Mesophilic	Invertebrate
263437	Wolbachia endosymbiont of Culex quinquefasciatus	Bacteria	Alphaproteobacteria	unfinished	1.5		-	Rod, Coccus				Non-halophilic	Aerobic	Host-associated	Mesophilic	No	None
307502	Wolbachia endosymbiont of Drosophila ananassae	Bacteria	Alphaproteobacteria	assembly	1.4	35.7	-	Rod, Coccus				Non-halophilic		Host-associated	Mesophilic	No	None
163164	Wolbachia endosymbiont of Drosophila melanogaster	Bacteria	Alphaproteobacteria	complete	1.27	35.2	-	Rod, Coccus						Host-associated	Mesophilic	Invertebrate
77038	Wolbachia endosymbiont of Drosophila simulans	Bacteria	Alphaproteobacteria	assembly	1.1	35.4	-	Rod, Coccus				Non-halophilic		Host-associated	Mesophilic	No	None
77551	Wolbachia endosymbiont of Onchocerca volvulus	Bacteria	Alphaproteobacteria	unfinished			-	Rod, Coccus				Non-halophilic	Aerobic	Host-associated	Mesophilic	No
292805	Wolbachia endosymbiont strain TRS of Brugia malayi	Bacteria	Alphaproteobacteria	complete	1.08	34.2	-	Coccoids	Singles	No	No	Non-halophilic		Host-associated	Mesophilic	Brugia malayi nematode worm	Various diseases of reproductive organs
273121	Wolinella succinogenes DSM 1740	Bacteria	Epsilonproteobacteria	complete	2.11	48.5	-	Spiral, Curved			Yes		Microaerophilic	Host-associated	Mesophilic	No
78245	Xanthobacter autotrophicus Py2	Bacteria	Alphaproteobacteria	assembly		67.4	-	Rod			Yes		Facultative	Multiple	Mesophilic
189395	Xanthomonas axonopodis pv. aurantifolii	Bacteria	Gammaproteobacteria	unfinished	5	64	-	Rod	Singles		Yes		Aerobic	Host-associated	Mesophilic	Plant	Citrus canker
190486	Xanthomonas axonopodis pv. citri str. 306	Bacteria	Gammaproteobacteria	complete	5.27	64	-	Rod	Singles		Yes		Aerobic	Host-associated	Mesophilic	Plant	Citrus canker
314565	Xanthomonas campestris pv. campestris str. 8004	Bacteria	Gammaproteobacteria	complete	5.15	64	-	Rod	Singles		Yes		Aerobic	Host-associated	Mesophilic	Plant	Black rot and citrus canker
190485	Xanthomonas campestris pv. campestris str. ATCC 33913	Bacteria	Gammaproteobacteria	complete	5.08	64	-	Rod	Singles		Yes		Aerobic	Host-associated	Mesophilic	Plant	Black rot
316273	Xanthomonas campestris pv. vesicatoria str. 85-10	Bacteria	Gammaproteobacteria	complete		64	-	Rod	Singles		Yes		Aerobic	Host-associated	Mesophilic	Plant	Bacterial spot
291331	Xanthomonas oryzae pv. oryzae KACC10331	Bacteria	Gammaproteobacteria	complete	4.94	63.7	-	Rod					Aerobic	Host-associated	Mesophilic	Rice	Rice bacterial blight disease
346	Xanthomonas smithii subsp. citri	Bacteria	Gammaproteobacteria	unfinished			-	Rod			Yes		Aerobic	Host-associated	Mesophilic	Plant	Citrus canker
40576	Xenorhabdus bovienii	Bacteria	Gammaproteobacteria	unfinished		44-47	-	Rod		No	Yes		Facultative	Host-associated	Mesophilic	Insect
628	Xenorhabdus nematophila	Bacteria	Gammaproteobacteria	unfinished		43-48	-	Rod		No	Yes		Facultative	Host-associated	Mesophilic
160492	Xylella fastidiosa 9a5c	Bacteria	Gammaproteobacteria	complete	2.73	51	-	Rod	Singles				Aerobic	Host-associated	Mesophilic	Plant	Citrus variegated chlorosis
155920	Xylella fastidiosa Ann-1	Bacteria	Gammaproteobacteria	assembly	2.67	51	-	Rod	Singles				Aerobic	Host-associated	Mesophilic	Plant	Oleander leaf scorch
155919	Xylella fastidiosa Dixon	Bacteria	Gammaproteobacteria	assembly	2.62	51	-	Rod	Singles				Aerobic	Host-associated		Plant	Almond leaf scorch
183190	Xylella fastidiosa Temecula1	Bacteria	Gammaproteobacteria	complete	2.52	51		Rod	Singles				Aerobic	Host-associated	Mesophilic	Plant	Black rot and citrus canker
349968	Yersinia bercovieri ATCC 43970	Bacteria	Gammaproteobacteria	assembly	4.3	48.9	-	Rod			Yes		Facultative	Multiple	Mesophilic
34054	Yersinia enterocolitica (type 0:8)	Bacteria	Gammaproteobacteria	unfinished	4.68	42	-	Rod	Singles		Yes		Facultative	Multiple	Mesophilic	Human, Animal	Gastroenteritis
349966	Yersinia frederiksenii ATCC 33641	Bacteria	Gammaproteobacteria	assembly	4.8	46.9	-	Rod			Yes		Facultative	Multiple	Mesophilic
349965	Yersinia intermedia ATCC 29909	Bacteria	Gammaproteobacteria	assembly	4.7	47.4	-	Rod			Yes		Facultative	Multiple	Mesophilic
349967	Yersinia mollaretii ATCC 43969	Bacteria	Gammaproteobacteria	assembly	4.5	49	-	Rod			Yes		Facultative	Multiple	Mesophilic
349746	Yersinia pestis Angola	Bacteria	Gammaproteobacteria	assembly		47.5	-	Rod	Singles				Facultative	Multiple	Mesophilic	Human, Rodent
214092	Yersinia pestis CO92	Bacteria	Gammaproteobacteria	complete	4.83	48	-	Rod	Singles				Facultative	Multiple	Mesophilic	Human, Rodent	Plague
375450	Yersinia pestis FV-1	Bacteria	Gammaproteobacteria	unfinished			-	Rod	Singles			Non-halophilic	Facultative	Multiple	Mesophilic	Human, Rodent	plague
187410	Yersinia pestis KIM	Bacteria	Gammaproteobacteria	complete	4.6	48	-	Rod	Singles				Facultative	Multiple	Mesophilic	Human, Rodent	Plague
229193	Yersinia pestis biovar Medievalis str. 91001	Bacteria	Gammaproteobacteria	complete	4.8	48	-	Rod	Singles				Facultative	Multiple	Mesophilic	Human, Rodent	Plague
373665	Yersinia pestis biovar Orientalis str. IP275	Bacteria	Gammaproteobacteria	assembly		47.9	-	Rod	Singles				Facultative	Multiple	Mesophilic	Human, Rodent	Plague
349747	Yersinia pseudotuberculosis IP 31758	Bacteria	Gammaproteobacteria	assembly		47.5	-	Rod	Singles		Yes		Facultative	Multiple	Mesophilic	Human, Animal
273123	Yersinia pseudotuberculosis IP 32953	Bacteria	Gammaproteobacteria	complete	4.84	47	-	Rod	Singles		Yes		Facultative	Multiple	Mesophilic	Human, Animal	Gastroenteritis
63186	Zobellia galactanivorans	Bacteria	Bacteroidetes/Chlorobi	unfinished				Rod	Singles, pairs	No	Yes	Mesophilic	Aerobic	Aquatic	Mesophilic
264203	Zymomonas mobilis subsp. mobilis ZM4	Bacteria	Alphaproteobacteria	unfinished	1.88		-	Rod	Pairs		No		Anaerobic	Multiple	Mesophilic	No
264203	Zymomonas mobilis subsp. mobilis ZM4	Bacteria	Alphaproteobacteria	complete	2.06	46.3	-	Rod	Pairs		No		Anaerobic	Multiple	Mesophilic	No
314607	beta proteobacterium KB13	Bacteria	Betaproteobacteria	unfinished	5									Aquatic		No	None
262489	delta proteobacterium MLMS-1	Bacteria	Deltaproteobacteria	unfinished			-	Rod			Yes			Aquatic
314287	gamma proteobacterium HTCC2207	Bacteria	Gammaproteobacteria	unfinished	5			Rod						Aquatic		No	None
314285	gamma proteobacterium KT 71	Bacteria	Gammaproteobacteria	assembly	5	57.7								Aquatic		No	None
312284	marine actinobacterium PHSC20C1	Bacteria	Actinobacteria	assembly	5	59.1	+	Rod	Singles, Pairs, Chains	No				Aquatic	Mesophilic	No	None
247633	marine gamma proteobacterium HTCC2143	Bacteria	Gammaproteobacteria	unfinished	5									Aquatic		No	None
