# Supplementary material for: Simple sequence proteins in prokaryotic proteomes
Source: BMC Genomics. 2006 Jun 8;7:141. doi: 10.1186/1471-2164-7-141 (PMC1524752; doi:10.1186/1471-2164-7-141)
Supplement: Additional File 2 — Paralog clusters in species marked in Figure 3 containing information on the paralog proteins and their functions in the various species. Clusters are numbered arbitrarily for convenient post use of data. [file 1471-2164-7-141-S2.xls]

## Sheet: Sheet1
Paralogous clusters in species marked in Figure 3
Mycobacterium_tuberculosis_H37Rv Cluster 1
>gi|57116905|ref|YP_177831.1| PE-PGRS FAMILY PROTEIN [Mycobacterium tuberculosis H37Rv]
>gi|57116826|ref|YP_177786.1| PE-PGRS FAMILY PROTEIN [Mycobacterium tuberculosis H37Rv]
>gi|57116713|ref|YP_177708.1| PE-PGRS FAMILY PROTEIN [Mycobacterium tuberculosis H37Rv]
>gi|57116774|ref|YP_177751.1| PE-PGRS FAMILY PROTEIN [Mycobacterium tuberculosis H37Rv]
>gi|57116773|ref|YP_177750.1| PE-PGRS FAMILY PROTEIN [Mycobacterium tuberculosis H37Rv]
>gi|57117010|ref|YP_177896.1| PE-PGRS FAMILY PROTEIN [Mycobacterium tuberculosis H37Rv]
>gi|57116821|ref|YP_177783.1| PE-PGRS FAMILY PROTEIN [Mycobacterium tuberculosis H37Rv]
>gi|57116866|ref|YP_177813.1| PE-PGRS FAMILY PROTEIN [Mycobacterium tuberculosis H37Rv]
>gi|57117101|ref|YP_177968.1| PE-PGRS FAMILY PROTEIN [Mycobacterium tuberculosis H37Rv]
>gi|57117116|ref|YP_177980.1| PE-PGRS FAMILY PROTEIN [Mycobacterium tuberculosis H37Rv]
>gi|57116995|ref|YP_177886.1| PE-PGRS FAMILY PROTEIN [Mycobacterium tuberculosis H37Rv]
>gi|57116818|ref|YP_177780.1| PE-PGRS FAMILY PROTEIN [Mycobacterium tuberculosis H37Rv]
>gi|57116918|ref|YP_177842.1| PE-PGRS FAMILY PROTEIN [Mycobacterium tuberculosis H37Rv]
>gi|57116908|ref|YP_177832.1| PE-PGRS FAMILY PROTEIN [Mycobacterium tuberculosis H37Rv]
>gi|57117029|ref|YP_177909.1| PE-PGRS FAMILY PROTEIN [Mycobacterium tuberculosis H37Rv]
>gi|57116793|ref|YP_177763.1| PE-PGRS FAMILY PROTEIN [Mycobacterium tuberculosis H37Rv]
>gi|57116848|ref|YP_177799.1| PE-PGRS FAMILY PROTEIN [Mycobacterium tuberculosis H37Rv]
>gi|57116718|ref|YP_177713.1| PE-PGRS FAMILY PROTEIN [Mycobacterium tuberculosis H37Rv]
>gi|57117098|ref|YP_177965.1| PE-PGRS FAMILY PROTEIN [Mycobacterium tuberculosis H37Rv]
>gi|57117129|ref|YP_177993.1| PE-PGRS FAMILY PROTEIN [Mycobacterium tuberculosis H37Rv]
>gi|57116861|ref|YP_177809.1| PE-PGRS FAMILY PROTEIN [Mycobacterium tuberculosis H37Rv]
>gi|57116845|ref|YP_177798.1| PE-PGRS FAMILY PROTEIN [Mycobacterium tuberculosis H37Rv]
>gi|57117002|ref|YP_177891.1| PE-PGRS FAMILY PROTEIN [Mycobacterium tuberculosis H37Rv]
>gi|57116953|ref|YP_177865.1| PE-PGRS FAMILY PROTEIN [Mycobacterium tuberculosis H37Rv]
>gi|57117018|ref|YP_177902.1| PE-PGRS FAMILY PROTEIN [Mycobacterium tuberculosis H37Rv]
>gi|57116924|ref|YP_177847.1| PE-PGRS FAMILY PROTEIN [Mycobacterium tuberculosis H37Rv]
>gi|57116923|ref|YP_177846.1| PE-PGRS FAMILY PROTEIN [Mycobacterium tuberculosis H37Rv]
>gi|57116691|ref|YP_177692.1| PE-PGRS FAMILY PROTEIN [Mycobacterium tuberculosis H37Rv]
>gi|57116864|ref|YP_177811.1| PE-PGRS FAMILY PROTEIN [Mycobacterium tuberculosis H37Rv]
>gi|57116692|ref|YP_177693.1| PE-PGRS FAMILY PROTEIN [Mycobacterium tuberculosis H37Rv]
>gi|57116819|ref|YP_177781.1| PE-PGRS FAMILY PROTEIN [Mycobacterium tuberculosis H37Rv]
>gi|57117008|ref|YP_177895.1| PE-PGRS FAMILY PROTEIN [Mycobacterium tuberculosis H37Rv]
Mycobacterium_tuberculosis_H37Rv Cluster 2
>gi|57116882|ref|YP_177817.1| PPE FAMILY PROTEIN [Mycobacterium tuberculosis H37Rv]
>gi|57116777|ref|YP_177753.1| PPE FAMILY PROTEIN [Mycobacterium tuberculosis H37Rv]
>gi|57116833|ref|YP_177790.1| PPE FAMILY PROTEIN [Mycobacterium tuberculosis H37Rv]
>gi|57116976|ref|YP_177872.1| PPE FAMILY PROTEIN [Mycobacterium tuberculosis H37Rv]
>gi|57117067|ref|YP_177937.1| PPE FAMILY PROTEIN [Mycobacterium tuberculosis H37Rv]
>gi|57117121|ref|YP_177985.1| PPE FAMILY PROTEIN [Mycobacterium tuberculosis H37Rv]
>gi|57117124|ref|YP_177988.1| PPE FAMILY PROTEIN [Mycobacterium tuberculosis H37Rv]
Mycobacterium_tuberculosis_H37Rv Cluster 3
>gi|57116796|ref|YP_177766.1| PE FAMILY PROTEIN [Mycobacterium tuberculosis H37Rv]
>gi|57116840|ref|YP_177794.1| PE FAMILY PROTEIN [Mycobacterium tuberculosis H37Rv]
>gi|57116910|ref|YP_177834.1| PE FAMILY PROTEIN [Mycobacterium tuberculosis H37Rv]
>gi|57116913|ref|YP_177837.1| PE FAMILY PROTEIN [Mycobacterium tuberculosis H37Rv]
>gi|57116919|ref|YP_177843.1| PE FAMILY PROTEIN [Mycobacterium tuberculosis H37Rv]
>gi|57117136|ref|YP_177999.1| PE FAMILY PROTEIN [Mycobacterium tuberculosis H37Rv]
>gi|57117110|ref|YP_177975.1| PE FAMILY PROTEIN [Mycobacterium tuberculosis H37Rv]
Mycobacterium_tuberculosis_H37Rv Cluster 4
>gi|57116916|ref|YP_177840.1| PPE FAMILY PROTEIN [Mycobacterium tuberculosis H37Rv]
>gi|57116921|ref|YP_177844.1| PPE FAMILY PROTEIN [Mycobacterium tuberculosis H37Rv]
>gi|57116920|ref|YP_177653.1| PPE FAMILY PROTEIN [Mycobacterium tuberculosis H37Rv]
>gi|57116911|ref|YP_177835.1| PPE FAMILY PROTEIN [Mycobacterium tuberculosis H37Rv]
>gi|57116898|ref|YP_177827.1| PPE FAMILY PROTEIN [Mycobacterium tuberculosis H37Rv]
Mycobacterium_tuberculosis_H37Rv Cluster 5
>gi|57117118|ref|YP_177982.1| PE-PGRS FAMILY PROTEIN [Mycobacterium tuberculosis H37Rv]
>gi|57117114|ref|YP_177978.1| PE-PGRS FAMILY PROTEIN [Mycobacterium tuberculosis H37Rv]
>gi|57116865|ref|YP_177812.1| PE-PGRS FAMILY PROTEIN [Mycobacterium tuberculosis H37Rv]
Mycobacterium_tuberculosis_H37Rv Cluster 6
>gi|57116858|ref|YP_177806.1| PPE FAMILY PROTEIN [Mycobacterium tuberculosis H37Rv]
>gi|57116714|ref|YP_177709.1| PPE FAMILY PROTEIN [Mycobacterium tuberculosis H37Rv]
>gi|57116732|ref|YP_177727.1| PPE FAMILY PROTEIN [Mycobacterium tuberculosis H37Rv]
Mycobacterium_tuberculosis_H37Rv Cluster 7
>gi|57117034|ref|YP_177913.1| PPE FAMILY PROTEIN [Mycobacterium tuberculosis H37Rv]
>gi|57116909|ref|YP_177833.1| PPE FAMILY PROTEIN [Mycobacterium tuberculosis H37Rv]
>gi|57116912|ref|YP_177836.1| PPE FAMILY PROTEIN [Mycobacterium tuberculosis H37Rv]
Mycobacterium_tuberculosis_H37Rv Cluster 8
>gi|57116852|ref|YP_177801.1| PPE FAMILY PROTEIN [Mycobacterium tuberculosis H37Rv]
>gi|57117111|ref|YP_177976.1| PE FAMILY PROTEIN [Mycobacterium tuberculosis H37Rv]
>gi|57116841|ref|YP_177795.1| PPE FAMILY PROTEIN [Mycobacterium tuberculosis H37Rv]
Mycobacterium_tuberculosis_H37Rv Cluster 9
>gi|57117022|ref|YP_177906.1| PPE FAMILY PROTEIN [Mycobacterium tuberculosis H37Rv]
>gi|57116813|ref|YP_177778.1| PPE FAMILY PROTEIN [Mycobacterium tuberculosis H37Rv]
>gi|57117024|ref|YP_177677.1| PPE FAMILY PROTEIN [Mycobacterium tuberculosis H37Rv]
Mycobacterium_tuberculosis_H37Rv Cluster 10
>gi|57117050|ref|YP_177685.1| PE FAMILY PROTEIN [Mycobacterium tuberculosis H37Rv]
>gi|57116715|ref|YP_177710.1| PE FAMILY PROTEIN [Mycobacterium tuberculosis H37Rv]
>gi|57116857|ref|YP_177805.1| PE FAMILY PROTEIN [Mycobacterium tuberculosis H37Rv]
Mycobacterium_tuberculosis_H37Rv Cluster 11
>gi|57116922|ref|YP_177845.1| PPE FAMILY PROTEIN [Mycobacterium tuberculosis H37Rv]
>gi|57116917|ref|YP_177841.1| PPE FAMILY PROTEIN [Mycobacterium tuberculosis H37Rv]
Mycobacterium_tuberculosis_H37Rv Cluster 12
>gi|15608648|ref|NP_216026.1| conserved probable membrane protein [Mycobacterium tuberculosis H37Rv]
>gi|15610766|ref|NP_218147.1| PROBABLE CONSERVED INTEGRAL MEMBRANE PROTEIN [Mycobacterium tuberculosis H37Rv]
Mycobacterium_tuberculosis_H37Rv Cluster 13
>gi|57116974|ref|YP_177870.1| PPE FAMILY PROTEIN [Mycobacterium tuberculosis H37Rv]
>gi|57117062|ref|YP_177932.1| PPE FAMILY PROTEIN [Mycobacterium tuberculosis H37Rv]
Mycobacterium_tuberculosis_H37Rv Cluster 14
>gi|57116869|ref|YP_177814.1| PE-PGRS FAMILY PROTEIN [Mycobacterium tuberculosis H37Rv]
>gi|57116982|ref|YP_177878.1| PE-PGRS FAMILY PROTEIN [Mycobacterium tuberculosis H37Rv]
Mycobacterium_tuberculosis_H37Rv Cluster 15
>gi|57116780|ref|NP_215288.2| PROBABLE CONSERVED EXPORTED PROTEIN [Mycobacterium tuberculosis H37Rv]
>gi|15607660|ref|NP_215033.1| POSSIBLE CONSERVED MEMBRANE PROTEIN [Mycobacterium tuberculosis H37Rv]
Mycobacterium_tuberculosis_H37Rv Cluster 16
>gi|57116814|ref|YP_177779.1| PE FAMILY PROTEIN [Mycobacterium tuberculosis H37Rv]
>gi|57117023|ref|YP_177907.1| PE FAMILY PROTEIN [Mycobacterium tuberculosis H37Rv]
Mycobacterium_tuberculosis_H37Rv Cluster 17
>gi|15607308|ref|NP_214681.1| CONSERVED HYPOTHETICAL INTEGRAL MEMBRANE PROTEIN YRBE1A [Mycobacterium tuberculosis H37Rv]
>gi|15607727|ref|NP_215101.1| CONSERVED HYPOTHETICAL INTEGRAL MEMBRANE PROTEIN YRBE2A [Mycobacterium tuberculosis H37Rv]
Mycobacterium_tuberculosis_H37Rv Cluster 18
>gi|15608726|ref|NP_216104.1| Partial REP13E12 repeat protein [Mycobacterium tuberculosis H37Rv]
>gi|15610602|ref|NP_217983.1| hypothetical protein Rv3466 [Mycobacterium tuberculosis H37Rv]
Mycobacterium_tuberculosis_H37Rv Cluster 19
>gi|57116940|ref|YP_177658.1| hypothetical protein Rv2077A [Mycobacterium tuberculosis H37Rv]
>gi|15609088|ref|NP_216467.1| hypothetical protein Rv1951c [Mycobacterium tuberculosis H37Rv]
Mycobacterium_tuberculosis_H37Rv Cluster 20
>gi|15608108|ref|NP_215483.1| hypothetical protein Rv0968 [Mycobacterium tuberculosis H37Rv]
>gi|15609130|ref|NP_216509.1| hypothetical protein Rv1993c [Mycobacterium tuberculosis H37Rv]
Mycobacterium_tuberculosis_H37Rv Cluster 21
>gi|15607428|ref|NP_214801.1| ESAT-6 LIKE PROTEIN ESXG (CONSERVED HYPOTHETICAL PROTEIN TB9.8) [Mycobacterium tuberculosis H37Rv]
>gi|57117047|ref|YP_177919.1| ESAT-6 LIKE PROTEIN ESXS [Mycobacterium tuberculosis H37Rv]
Mycobacterium_tuberculosis_H37Rv Cluster 22
>gi|15610491|ref|NP_217872.1| hypothetical protein Rv3355c [Mycobacterium tuberculosis H37Rv]
>gi|15610482|ref|NP_217863.1| hypothetical protein Rv3346c [Mycobacterium tuberculosis H37Rv]
Mycobacterium_tuberculosis_H37Rv Cluster 23
>gi|57117049|ref|YP_177684.1| PPE FAMILY PROTEIN [Mycobacterium tuberculosis H37Rv]
>gi|57117151|ref|YP_178010.1| PPE FAMILY PROTEIN [Mycobacterium tuberculosis H37Rv]
Mycobacterium_bovis_AF212297 Cluster 1
>gi|31794568|ref|NP_857061.1| PE-PGRS FAMILY PROTEIN [Mycobacterium bovis AF2122/97]
>gi|31792258|ref|NP_854751.1| PE-PGRS FAMILY PROTEIN [Mycobacterium bovis AF2122/97]
>gi|31794550|ref|NP_857043.1| PE-PGRS FAMILY PROTEIN [Mycobacterium bovis AF2122/97]
>gi|31792957|ref|NP_855450.1| PE-PGRS FAMILY PROTEIN [Mycobacterium bovis AF2122/97]
>gi|31794030|ref|NP_856523.1| PE-PGRS FAMILY PROTEIN [Mycobacterium bovis AF2122/97]
>gi|31792060|ref|NP_854553.1| PE-PGRS FAMILY PROTEIN [Mycobacterium bovis AF2122/97]
>gi|31791476|ref|NP_853969.1| PE-PGRS FAMILY PROTEIN [Mycobacterium bovis AF2122/97]
>gi|31792521|ref|NP_855014.1| PE-PGRS FAMILY PROTEIN [Mycobacterium bovis AF2122/97]
>gi|31794767|ref|NP_857260.1| PE-PGRS FAMILY PROTEIN [Mycobacterium bovis AF2122/97]
>gi|31791714|ref|NP_854207.1| PE-PGRS FAMILY PROTEIN [FIRST PART] [Mycobacterium bovis AF2122/97]
>gi|31792436|ref|NP_854929.1| PE-PGRS FAMILY PROTEIN [Mycobacterium bovis AF2122/97]
>gi|31793775|ref|NP_856268.1| PE-PGRS FAMILY PROTEIN [Mycobacterium bovis AF2122/97]
>gi|31791303|ref|NP_853796.1| PE-PGRS FAMILY PROTEIN [Mycobacterium bovis AF2122/97]
>gi|31793914|ref|NP_856407.1| PE-PGRS FAMILY PROTEIN [Mycobacterium bovis AF2122/97]
>gi|31793008|ref|NP_855501.1| PE-PGRS FAMILY PROTEIN [Mycobacterium bovis AF2122/97]
>gi|31791287|ref|NP_853780.1| PE-PGRS FAMILY PROTEIN [Mycobacterium bovis AF2122/97]
>gi|31792635|ref|NP_855128.1| PE-PGRS FAMILY PROTEIN [Mycobacterium bovis AF2122/97]
>gi|31793281|ref|NP_855774.1| conserved hypothetical protein, PE_PGRS family [Mycobacterium bovis AF2122/97]
>gi|31793342|ref|NP_855835.1| conserved hypothetical protein, PE_PGRS [Mycobacterium bovis AF2122/97]
>gi|31793030|ref|NP_855523.1| PE-PGRS FAMILY PROTEIN [Mycobacterium bovis AF2122/97]
>gi|31793801|ref|NP_856294.1| PE-PGRS FAMILY PROTEIN [Mycobacterium bovis AF2122/97]
>gi|31792590|ref|NP_855083.1| PE-PGRS FAMILY PROTEIN [Mycobacterium bovis AF2122/97]
Mycobacterium_bovis_AF212297 Cluster 2
>gi|31794689|ref|NP_857182.1| PE-PGRS FAMILY PROTEIN [Mycobacterium bovis AF2122/97]
>gi|31791933|ref|NP_854426.1| PE-PGRS FAMILY PROTEIN [Mycobacterium bovis AF2122/97]
>gi|31791457|ref|NP_853950.1| PE-PGRS FAMILY PROTEIN [Mycobacterium bovis AF2122/97]
>gi|31791456|ref|NP_853949.1| PE-PGRS FAMILY PROTEIN [FIRST PART] [Mycobacterium bovis AF2122/97]
>gi|31792284|ref|NP_854777.1| PE-PGRS FAMILY PROTEIN [Mycobacterium bovis AF2122/97]
>gi|31791458|ref|NP_853951.1| PE-PGRS FAMILY PROTEIN [Mycobacterium bovis AF2122/97]
>gi|31792022|ref|NP_854515.1| PE-PGRS FAMILY PROTEIN [Mycobacterium bovis AF2122/97]
>gi|31791932|ref|NP_854425.1| PE-PGRS FAMILY PROTEIN [Mycobacterium bovis AF2122/97]
>gi|31792646|ref|NP_855139.1| PE-PGRS FAMILY PROTEIN [Mycobacterium bovis AF2122/97]
>gi|31793820|ref|NP_856313.1| PE-PGRS FAMILY PROTEIN [Mycobacterium bovis AF2122/97]
>gi|31792278|ref|NP_854771.1| PE-PGRS FAMILY PROTEIN [Mycobacterium bovis AF2122/97]
>gi|31792259|ref|NP_854752.1| PE-PGRS FAMILY PROTEIN [Mycobacterium bovis AF2122/97]
Mycobacterium_bovis_AF212297 Cluster 3
>gi|31792734|ref|NP_855227.1| PPE FAMILY PROTEIN [Mycobacterium bovis AF2122/97]
>gi|31791942|ref|NP_854435.1| PPE FAMILY PROTEIN [Mycobacterium bovis AF2122/97]
>gi|31794336|ref|NP_856829.1| PPE FAMILY PROTEIN [Mycobacterium bovis AF2122/97]
>gi|31792329|ref|NP_854822.1| PPE FAMILY PROTEIN [Mycobacterium bovis AF2122/97]
>gi|31793533|ref|NP_856026.1| PPE FAMILY PROTEIN [Mycobacterium bovis AF2122/97]
>gi|31794335|ref|NP_856828.1| PPE FAMILY PROTEIN [Mycobacterium bovis AF2122/97]
>gi|31794709|ref|NP_857202.1| PPE FAMILY PROTEIN [Mycobacterium bovis AF2122/97]
>gi|31794734|ref|NP_857227.1| PPE FAMILY PROTEIN [Mycobacterium bovis AF2122/97]
Mycobacterium_bovis_AF212297 Cluster 4
>gi|31792104|ref|NP_854597.1| PE FAMILY PROTEIN [Mycobacterium bovis AF2122/97]
>gi|31792388|ref|NP_854881.1| PE FAMILY PROTEIN [Mycobacterium bovis AF2122/97]
>gi|31792976|ref|NP_855469.1| PE FAMILY PROTEIN [Mycobacterium bovis AF2122/97]
>gi|31792979|ref|NP_855472.1| PE FAMILY PROTEIN [Mycobacterium bovis AF2122/97]
>gi|31792995|ref|NP_855488.1| PE FAMILY PROTEIN [Mycobacterium bovis AF2122/97]
>gi|31794651|ref|NP_857144.1| PE FAMILY PROTEIN [Mycobacterium bovis AF2122/97]
Mycobacterium_bovis_AF212297 Cluster 5
>gi|31792989|ref|NP_855482.1| PPE FAMILY PROTEIN [Mycobacterium bovis AF2122/97]
>gi|31792997|ref|NP_855490.1| PPE FAMILY PROTEIN [Mycobacterium bovis AF2122/97]
>gi|31792996|ref|NP_855489.1| PPE FAMILY PROTEIN [Mycobacterium bovis AF2122/97]
>gi|31792977|ref|NP_855470.1| PPE FAMILY PROTEIN [Mycobacterium bovis AF2122/97]
>gi|31792891|ref|NP_855384.1| PPE FAMILY PROTEIN [Mycobacterium bovis AF2122/97]
Mycobacterium_bovis_AF212297 Cluster 6
>gi|31794684|ref|NP_857177.1| PE-PGRS FAMILY PROTEIN [Mycobacterium bovis AF2122/97]
>gi|31792644|ref|NP_855137.1| PE-PGRS FAMILY PROTEIN [Mycobacterium bovis AF2122/97]
>gi|31794683|ref|NP_857176.1| PE-PGRS FAMILY PROTEIN [Mycobacterium bovis AF2122/97]
>gi|31791760|ref|NP_854253.1| PE-PGRS FAMILY PROTEIN [Mycobacterium bovis AF2122/97]
Mycobacterium_bovis_AF212297 Cluster 7
>gi|31792581|ref|NP_855074.1| PPE FAMILY PROTEIN [Mycobacterium bovis AF2122/97]
>gi|31791459|ref|NP_853952.1| PPE FAMILY PROTEIN [Mycobacterium bovis AF2122/97]
>gi|31791631|ref|NP_854124.1| PPE FAMILY PROTEIN [Mycobacterium bovis AF2122/97]
Mycobacterium_bovis_AF212297 Cluster 8
>gi|31794068|ref|NP_856561.1| PPE FAMILY PROTEIN [Mycobacterium bovis AF2122/97]
>gi|31792975|ref|NP_855468.1| PPE FAMILY PROTEIN [Mycobacterium bovis AF2122/97]
>gi|31792978|ref|NP_855471.1| PPE FAMILY PROTEIN [Mycobacterium bovis AF2122/97]
Mycobacterium_bovis_AF212297 Cluster 9
>gi|31792557|ref|NP_855050.1| PPE FAMILY PROTEIN [Mycobacterium bovis AF2122/97]
>gi|31794652|ref|NP_857145.1| PE FAMILY PROTEIN [Mycobacterium bovis AF2122/97]
>gi|31792389|ref|NP_854882.1| PPE FAMILY PROTEIN [Mycobacterium bovis AF2122/97]
Mycobacterium_bovis_AF212297 Cluster 10
>gi|31793943|ref|NP_856436.1| PPE FAMILY PROTEIN [Mycobacterium bovis AF2122/97]
>gi|31792231|ref|NP_854724.1| PPE FAMILY PROTEIN [Mycobacterium bovis AF2122/97]
>gi|31793945|ref|NP_856438.1| PPE FAMILY PROTEIN [Mycobacterium bovis AF2122/97]
Mycobacterium_bovis_AF212297 Cluster 11
>gi|31794200|ref|NP_856693.1| PE FAMILY PROTEIN [Mycobacterium bovis AF2122/97]
>gi|31791464|ref|NP_853957.1| PE FAMILY PROTEIN [Mycobacterium bovis AF2122/97]
>gi|31792580|ref|NP_855073.1| PE FAMILY PROTEIN [Mycobacterium bovis AF2122/97]
Mycobacterium_bovis_AF212297 Cluster 12
>gi|31792948|ref|NP_855441.1| PE-PGRS FAMILY PROTEIN WAG22B [SECOND PART] [Mycobacterium bovis AF2122/97]
>gi|31792021|ref|NP_854514.1| PE-PGRS FAMILY PROTEIN [Mycobacterium bovis AF2122/97]
Mycobacterium_bovis_AF212297 Cluster 13
>gi|31793532|ref|NP_856025.1| PPE FAMILY PROTEIN [Mycobacterium bovis AF2122/97]
>gi|31794533|ref|NP_857026.1| PPE FAMILY PROTEIN [FIRST PART] [Mycobacterium bovis AF2122/97]
Mycobacterium_bovis_AF212297 Cluster 14
>gi|31794195|ref|NP_856688.1| PPE FAMILY PROTEIN [Mycobacterium bovis AF2122/97]
>gi|31794199|ref|NP_856692.1| PPE FAMILY PROTEIN [Mycobacterium bovis AF2122/97]
Mycobacterium_bovis_AF212297 Cluster 15
>gi|31794311|ref|NP_856804.1| PPE FAMILY PROTEIN [Mycobacterium bovis AF2122/97]
>gi|31794312|ref|NP_856805.1| PPE FAMILY PROTEIN [Mycobacterium bovis AF2122/97]
Mycobacterium_bovis_AF212297 Cluster 16
>gi|31792662|ref|NP_855155.1| PE-PGRS FAMILY PROTEIN [Mycobacterium bovis AF2122/97]
>gi|31793574|ref|NP_856067.1| PE-PGRS FAMILY PROTEIN [Mycobacterium bovis AF2122/97]
Mycobacterium_bovis_AF212297 Cluster 17
>gi|31792232|ref|NP_854725.1| PE FAMILY PROTEIN [Mycobacterium bovis AF2122/97]
>gi|31793944|ref|NP_856437.1| PE FAMILY PROTEIN [Mycobacterium bovis AF2122/97]
Mycobacterium_bovis_AF212297 Cluster 18
>gi|31791345|ref|NP_853838.1| CONSERVED HYPOTHETICAL INTEGRAL MEMBRANE PROTEIN YRBE1A [Mycobacterium bovis AF2122/97]
>gi|31791769|ref|NP_854262.1| CONSERVED HYPOTHETICAL INTEGRAL MEMBRANE PROTEIN YRBE2A [Mycobacterium bovis AF2122/97]
Mycobacterium_bovis_AF212297 Cluster 19
>gi|31792774|ref|NP_855267.1| Partial REP13E12 repeat protein [Mycobacterium bovis AF2122/97]
>gi|31794642|ref|NP_857135.1| hypothetical protein Mb3495 [Mycobacterium bovis AF2122/97]
Mycobacterium_bovis_AF212297 Cluster 20
>gi|31793260|ref|NP_855753.1| hypothetical protein Mb2103c [Mycobacterium bovis AF2122/97]
>gi|31793143|ref|NP_855636.1| hypothetical protein Mb1986c [Mycobacterium bovis AF2122/97]
Mycobacterium_bovis_AF212297 Cluster 21
>gi|31792157|ref|NP_854650.1| hypothetical protein Mb0993 [Mycobacterium bovis AF2122/97]
>gi|31793173|ref|NP_855666.1| hypothetical protein Mb2016c [Mycobacterium bovis AF2122/97]
Mycobacterium_bovis_AF212297 Cluster 22
>gi|31791466|ref|NP_853959.1| hypothetical protein Mb0295 [Mycobacterium bovis AF2122/97]
>gi|31794198|ref|NP_856691.1| PE FAMILY PROTEIN [Mycobacterium bovis AF2122/97]
Mycobacterium_bovis_AF212297 Cluster 23
>gi|31794538|ref|NP_857031.1| hypothetical protein Mb3390c [Mycobacterium bovis AF2122/97]
>gi|31794529|ref|NP_857022.1| hypothetical protein Mb3378c [Mycobacterium bovis AF2122/97]
Mycobacterium_tuberculosis_CDC1551 Cluster 1
>gi|15842175|ref|NP_337212.1| PE_PGRS family protein [Mycobacterium tuberculosis CDC1551]
>gi|15840160|ref|NP_335197.1| PE_PGRS family protein [Mycobacterium tuberculosis CDC1551]
>gi|15840158|ref|NP_335195.1| PE_PGRS family protein [Mycobacterium tuberculosis CDC1551]
>gi|15840912|ref|NP_335949.1| PE_PGRS family protein [Mycobacterium tuberculosis CDC1551]
>gi|15842014|ref|NP_337051.1| PE_PGRS family protein [Mycobacterium tuberculosis CDC1551]
>gi|15840500|ref|NP_335537.1| PE_PGRS family protein [Mycobacterium tuberculosis CDC1551]
>gi|15841273|ref|NP_336310.1| PE_PGRS family protein [Mycobacterium tuberculosis CDC1551]
>gi|15840530|ref|NP_335567.1| PE_PGRS family protein [Mycobacterium tuberculosis CDC1551]
>gi|15839683|ref|NP_334720.1| PE_PGRS family protein [Mycobacterium tuberculosis CDC1551]
>gi|15840285|ref|NP_335322.1| PE_PGRS family protein [Mycobacterium tuberculosis CDC1551]
>gi|15840688|ref|NP_335725.1| PE_PGRS family protein [Mycobacterium tuberculosis CDC1551]
>gi|15843203|ref|NP_338240.1| PE_PGRS family protein [Mycobacterium tuberculosis CDC1551]
>gi|15839505|ref|NP_334542.1| PE_PGRS family protein [Mycobacterium tuberculosis CDC1551]
>gi|15840502|ref|NP_335539.1| PE_PGRS family protein [Mycobacterium tuberculosis CDC1551]
>gi|15841654|ref|NP_336691.1| PE_PGRS family protein [Mycobacterium tuberculosis CDC1551]
>gi|15841308|ref|NP_336345.1| PE_PGRS family protein [Mycobacterium tuberculosis CDC1551]
>gi|15841288|ref|NP_336325.1| PE_PGRS family protein [Mycobacterium tuberculosis CDC1551]
Mycobacterium_tuberculosis_CDC1551 Cluster 2
>gi|15840169|ref|NP_335206.1| PPE family protein [Mycobacterium tuberculosis CDC1551]
>gi|15840574|ref|NP_335611.1| PPE family protein [Mycobacterium tuberculosis CDC1551]
>gi|15841865|ref|NP_336902.1| PPE family protein [Mycobacterium tuberculosis CDC1551]
>gi|15841868|ref|NP_336905.1| PPE family protein [Mycobacterium tuberculosis CDC1551]
>gi|15842735|ref|NP_337772.1| PPE family protein [Mycobacterium tuberculosis CDC1551]
>gi|15843145|ref|NP_338182.1| PPE family protein [Mycobacterium tuberculosis CDC1551]
Mycobacterium_tuberculosis_CDC1551 Cluster 3
>gi|15841589|ref|NP_336626.1| PE family-related protein [Mycobacterium tuberculosis CDC1551]
>gi|15842155|ref|NP_337192.1| PE_PGRS family protein [Mycobacterium tuberculosis CDC1551]
>gi|15842281|ref|NP_337318.1| PE_PGRS family protein [Mycobacterium tuberculosis CDC1551]
>gi|15843208|ref|NP_338245.1| PE_PGRS family protein [Mycobacterium tuberculosis CDC1551]
>gi|15840928|ref|NP_335965.1| PE_PGRS family protein [Mycobacterium tuberculosis CDC1551]
Mycobacterium_tuberculosis_CDC1551 Cluster 4
>gi|15840337|ref|NP_335374.1| PE family protein [Mycobacterium tuberculosis CDC1551]
>gi|15841256|ref|NP_336293.1| PE family protein [Mycobacterium tuberculosis CDC1551]
>gi|15841276|ref|NP_336313.1| PE family protein [Mycobacterium tuberculosis CDC1551]
>gi|15843234|ref|NP_338271.1| PE family protein [Mycobacterium tuberculosis CDC1551]
>gi|15843089|ref|NP_338126.1| PE family protein [Mycobacterium tuberculosis CDC1551]
Mycobacterium_tuberculosis_CDC1551 Cluster 5
>gi|15840909|ref|NP_335946.1| PE_PGRS family protein [Mycobacterium tuberculosis CDC1551]
>gi|15843119|ref|NP_338156.1| PE_PGRS family protein [Mycobacterium tuberculosis CDC1551]
>gi|15839979|ref|NP_335016.1| PE_PGRS family protein [Mycobacterium tuberculosis CDC1551]
Mycobacterium_tuberculosis_CDC1551 Cluster 6
>gi|15841257|ref|NP_336294.1| PPE family protein [Mycobacterium tuberculosis CDC1551]
>gi|15841277|ref|NP_336314.1| PPE family protein [Mycobacterium tuberculosis CDC1551]
>gi|15841163|ref|NP_336200.1| PPE family protein [Mycobacterium tuberculosis CDC1551]
Mycobacterium_tuberculosis_CDC1551 Cluster 7
>gi|15840818|ref|NP_335855.1| PPE family protein [Mycobacterium tuberculosis CDC1551]
>gi|15843090|ref|NP_338127.1| PPE family protein [Mycobacterium tuberculosis CDC1551]
>gi|15840640|ref|NP_335677.1| PPE family protein [Mycobacterium tuberculosis CDC1551]
Mycobacterium_tuberculosis_CDC1551 Cluster 8
>gi|15840845|ref|NP_335882.1| PPE family protein [Mycobacterium tuberculosis CDC1551]
>gi|15839841|ref|NP_334878.1| PPE family protein [Mycobacterium tuberculosis CDC1551]
Mycobacterium_tuberculosis_CDC1551 Cluster 9
>gi|15842434|ref|NP_337471.1| PPE family protein [Mycobacterium tuberculosis CDC1551]
>gi|15841259|ref|NP_336296.1| PPE family protein [Mycobacterium tuberculosis CDC1551]
Mycobacterium_tuberculosis_CDC1551 Cluster 10
>gi|15841861|ref|NP_336898.1| PPE family protein [Mycobacterium tuberculosis CDC1551]
>gi|15842698|ref|NP_337735.1| PPE family protein [Mycobacterium tuberculosis CDC1551]
Mycobacterium_tuberculosis_CDC1551 Cluster 11
>gi|15840189|ref|NP_335226.1| hypothetical protein MT0798 [Mycobacterium tuberculosis CDC1551]
>gi|15839913|ref|NP_334950.1| hypothetical protein MT0541 [Mycobacterium tuberculosis CDC1551]
Mycobacterium_tuberculosis_CDC1551 Cluster 12
>gi|15840469|ref|NP_335506.1| PE family protein [Mycobacterium tuberculosis CDC1551]
>gi|15842307|ref|NP_337344.1| PE family protein [Mycobacterium tuberculosis CDC1551]
Mycobacterium_tuberculosis_CDC1551 Cluster 13
>gi|15839545|ref|NP_334582.1| hypothetical protein MT0176 [Mycobacterium tuberculosis CDC1551]
>gi|15839989|ref|NP_335026.1| hypothetical protein MT0616 [Mycobacterium tuberculosis CDC1551]
Mycobacterium_tuberculosis_CDC1551 Cluster 14
>gi|15841040|ref|NP_336077.1| hypothetical protein MT1623 [Mycobacterium tuberculosis CDC1551]
>gi|15843061|ref|NP_338098.1| hypothetical protein MT3572 [Mycobacterium tuberculosis CDC1551]
Mycobacterium_tuberculosis_CDC1551 Cluster 15
>gi|15839671|ref|NP_334708.1| PE family protein [Mycobacterium tuberculosis CDC1551]
>gi|15840844|ref|NP_335881.1| PE family protein [Mycobacterium tuberculosis CDC1551]
Mycobacterium_tuberculosis_CDC1551 Cluster 16
>gi|15842583|ref|NP_337620.1| PE family protein [Mycobacterium tuberculosis CDC1551]
>gi|15839673|ref|NP_334710.1| PE family protein [Mycobacterium tuberculosis CDC1551]
Mycobacterium_tuberculosis_CDC1551 Cluster 17
>gi|15842951|ref|NP_337988.1| hypothetical protein MT3463 [Mycobacterium tuberculosis CDC1551]
>gi|15842943|ref|NP_337980.1| hypothetical protein MT3450 [Mycobacterium tuberculosis CDC1551]
Mycobacterium_tuberculosis_CDC1551 Cluster 18
>gi|15842535|ref|NP_337572.1| hypothetical protein MT3058.1 [Mycobacterium tuberculosis CDC1551]
>gi|15842536|ref|NP_337573.1| hypothetical protein MT3058.2 [Mycobacterium tuberculosis CDC1551]
Mycobacterium_avium_subsp_paratuberculosis_K-10 Cluster 1
>gi|41406132|ref|NP_958968.1| hypothetical protein MAP0034 [Mycobacterium avium subsp. paratuberculosis K-10]
>gi|41406257|ref|NP_959093.1| hypothetical protein MAP0159c [Mycobacterium avium subsp. paratuberculosis K-10]
>gi|41407065|ref|NP_959901.1| hypothetical protein MAP0967 [Mycobacterium avium subsp. paratuberculosis K-10]
>gi|41407131|ref|NP_959967.1| hypothetical protein MAP1033 [Mycobacterium avium subsp. paratuberculosis K-10]
>gi|41407820|ref|NP_960656.1| hypothetical protein MAP1722 [Mycobacterium avium subsp. paratuberculosis K-10]
>gi|41407869|ref|NP_960705.1| hypothetical protein MAP1771c [Mycobacterium avium subsp. paratuberculosis K-10]
>gi|41407883|ref|NP_960719.1| hypothetical protein MAP1785 [Mycobacterium avium subsp. paratuberculosis K-10]
>gi|41407891|ref|NP_960727.1| hypothetical protein MAP1793c [Mycobacterium avium subsp. paratuberculosis K-10]
>gi|41408132|ref|NP_960968.1| hypothetical protein MAP2034c [Mycobacterium avium subsp. paratuberculosis K-10]
>gi|41408206|ref|NP_961042.1| hypothetical protein MAP2108 [Mycobacterium avium subsp. paratuberculosis K-10]
>gi|41408255|ref|NP_961091.1| hypothetical protein MAP2157 [Mycobacterium avium subsp. paratuberculosis K-10]
>gi|41408301|ref|NP_961137.1| hypothetical protein MAP2203c [Mycobacterium avium subsp. paratuberculosis K-10]
>gi|41408542|ref|NP_961378.1| hypothetical protein MAP2444c [Mycobacterium avium subsp. paratuberculosis K-10]
>gi|41408675|ref|NP_961511.1| hypothetical protein MAP2577 [Mycobacterium avium subsp. paratuberculosis K-10]
>gi|41409578|ref|NP_962414.1| hypothetical protein MAP3480 [Mycobacterium avium subsp. paratuberculosis K-10]
>gi|41410164|ref|NP_963000.1| hypothetical protein MAP4066 [Mycobacterium avium subsp. paratuberculosis K-10]
>gi|41410379|ref|NP_963215.1| hypothetical protein MAP4281 [Mycobacterium avium subsp. paratuberculosis K-10]
Mycobacterium_avium_subsp_paratuberculosis_K-10 Cluster 2
>gi|41407616|ref|NP_960452.1| hypothetical protein MAP1518 [Mycobacterium avium subsp. paratuberculosis K-10]
>gi|41407250|ref|NP_960086.1| hypothetical protein MAP1152 [Mycobacterium avium subsp. paratuberculosis K-10]
>gi|41407619|ref|NP_960455.1| hypothetical protein MAP1521 [Mycobacterium avium subsp. paratuberculosis K-10]
Mycobacterium_avium_subsp_paratuberculosis_K-10 Cluster 3
>gi|41407973|ref|NP_960809.1| hypothetical protein MAP1875c [Mycobacterium avium subsp. paratuberculosis K-10]
>gi|41407972|ref|NP_960808.1| hypothetical protein MAP1874c [Mycobacterium avium subsp. paratuberculosis K-10]
Mycobacterium_avium_subsp_paratuberculosis_K-10 Cluster 4
>gi|41409863|ref|NP_962699.1| hypothetical protein MAP3765 [Mycobacterium avium subsp. paratuberculosis K-10]
>gi|41409588|ref|NP_962424.1| hypothetical protein MAP3490 [Mycobacterium avium subsp. paratuberculosis K-10]
Mycobacterium_avium_subsp_paratuberculosis_K-10 Cluster 5
>gi|41409835|ref|NP_962671.1| hypothetical protein MAP3737 [Mycobacterium avium subsp. paratuberculosis K-10]
>gi|41409880|ref|NP_962716.1| hypothetical protein MAP3782 [Mycobacterium avium subsp. paratuberculosis K-10]
Mycobacterium_avium_subsp_paratuberculosis_K-10 Cluster 6
>gi|41407620|ref|NP_960456.1| hypothetical protein MAP1522 [Mycobacterium avium subsp. paratuberculosis K-10]
>gi|41407251|ref|NP_960087.1| hypothetical protein MAP1153 [Mycobacterium avium subsp. paratuberculosis K-10]
Mycobacterium_avium_subsp_paratuberculosis_K-10 Cluster 7
>gi|41409282|ref|NP_962118.1| hypothetical protein MAP3184 [Mycobacterium avium subsp. paratuberculosis K-10]
>gi|41409283|ref|NP_962119.1| hypothetical protein MAP3185 [Mycobacterium avium subsp. paratuberculosis K-10]
Mycobacterium_avium_subsp_paratuberculosis_K-10 Cluster 8
>gi|41409700|ref|NP_962536.1| hypothetical protein MAP3602 [Mycobacterium avium subsp. paratuberculosis K-10]
>gi|41410180|ref|NP_963016.1| hypothetical protein MAP4082 [Mycobacterium avium subsp. paratuberculosis K-10]
Mycobacterium_avium_subsp_paratuberculosis_K-10 Cluster 9
>gi|41406855|ref|NP_959691.1| hypothetical protein MAP0757 [Mycobacterium avium subsp. paratuberculosis K-10]
>gi|41408215|ref|NP_961051.1| hypothetical protein MAP2117c [Mycobacterium avium subsp. paratuberculosis K-10]
Mycobacterium_avium_subsp_paratuberculosis_K-10 Cluster 10
>gi|41409905|ref|NP_962741.1| hypothetical protein MAP3807 [Mycobacterium avium subsp. paratuberculosis K-10]
>gi|41409904|ref|NP_962740.1| hypothetical protein MAP3806 [Mycobacterium avium subsp. paratuberculosis K-10]
Mycobacterium_avium_subsp_paratuberculosis_K-10 Cluster 11
>gi|41408266|ref|NP_961102.1| hypothetical protein MAP2168c [Mycobacterium avium subsp. paratuberculosis K-10]
>gi|41408265|ref|NP_961101.1| hypothetical protein MAP2167c [Mycobacterium avium subsp. paratuberculosis K-10]
Mycobacterium_avium_subsp_paratuberculosis_K-10 Cluster 12
>gi|41409879|ref|NP_962715.1| hypothetical protein MAP3781 [Mycobacterium avium subsp. paratuberculosis K-10]
>gi|41406220|ref|NP_959056.1| PE_1 [Mycobacterium avium subsp. paratuberculosis K-10]
Mycobacterium_avium_subsp_paratuberculosis_K-10 Cluster 13
>gi|41407605|ref|NP_960441.1| PE_4 [Mycobacterium avium subsp. paratuberculosis K-10]
>gi|41407612|ref|NP_960448.1| PE_5 [Mycobacterium avium subsp. paratuberculosis K-10]
Borrelia_burgdorferi_B31 Cluster 1
>gi|11497073|ref|NP_051184.1| pore-forming hemolysin [Borrelia burgdorferi B31]
>gi|11497106|ref|NP_051226.1| pore-forming hemolysin [Borrelia burgdorferi B31]
>gi|11497162|ref|NP_051270.1| pore-forming hemolysin [Borrelia burgdorferi B31]
>gi|11497198|ref|NP_051314.1| pore-forming hemolysin [Borrelia burgdorferi B31]
>gi|11497257|ref|NP_051356.1| pore-forming hemolysin [Borrelia burgdorferi B31]
>gi|11497302|ref|NP_051400.1| pore forming hemolysin [Borrelia burgdorferi B31]
>gi|11497332|ref|NP_051436.1| pore-forming hemolysin [Borrelia burgdorferi B31]
>gi|11497388|ref|NP_051492.1| pore-forming hemolysin [Borrelia burgdorferi B31]
Borrelia_burgdorferi_B31 Cluster 2
>gi|11497209|ref|NP_051325.1| BdrK [Borrelia burgdorferi B31]
>gi|11497084|ref|NP_051195.1| BdrA [Borrelia burgdorferi B31]
>gi|11497118|ref|NP_051240.1| BdrE [Borrelia burgdorferi B31]
>gi|11497286|ref|NP_051412.1| BdrO [Borrelia burgdorferi B31]
>gi|11497241|ref|NP_051367.1| BdrM [Borrelia burgdorferi B31]
>gi|11497342|ref|NP_051446.1| BdrQ [Borrelia burgdorferi B31]
>gi|11497399|ref|NP_051504.1| BdrV [Borrelia burgdorferi B31]
Borrelia_burgdorferi_B31 Cluster 3
>gi|11497392|ref|NP_051496.1| BdrW [Borrelia burgdorferi B31]
>gi|11497110|ref|NP_051232.1| BdrF [Borrelia burgdorferi B31]
>gi|11497261|ref|NP_051360.1| BdrN [Borrelia burgdorferi B31]
>gi|11497306|ref|NP_051404.1| BdrP [Borrelia burgdorferi B31]
>gi|11497336|ref|NP_051440.1| BdrR [Borrelia burgdorferi B31]
>gi|11497166|ref|NP_051274.1| BdrH [Borrelia burgdorferi B31]
Borrelia_burgdorferi_B31 Cluster 4
>gi|11497065|ref|NP_051168.1| hypothetical protein BBP07 [Borrelia burgdorferi B31]
>gi|11497126|ref|NP_051210.1| hypothetical protein BBS07 [Borrelia burgdorferi B31]
>gi|11497249|ref|NP_051340.1| hypothetical protein BBO07 [Borrelia burgdorferi B31]
>gi|11497294|ref|NP_051384.1| hypothetical protein BBL07 [Borrelia burgdorferi B31]
>gi|11497154|ref|NP_051254.1| hypothetical protein BBR07 [Borrelia burgdorferi B31]
>gi|11497326|ref|NP_051425.1| hypothetical protein BBN07 [Borrelia burgdorferi B31]
Borrelia_burgdorferi_B31 Cluster 5
>gi|11497062|ref|NP_051200.1| ErpB [Borrelia burgdorferi B31]
>gi|11497291|ref|NP_051417.1| ErpO [Borrelia burgdorferi B31]
>gi|11497246|ref|NP_051373.1| ErpM [Borrelia burgdorferi B31]
>gi|11497403|ref|NP_051509.1| ErpX [Borrelia burgdorferi B31]
>gi|11497346|ref|NP_051450.1| ErpQ [Borrelia burgdorferi B31]
Borrelia_burgdorferi_B31 Cluster 6
>gi|11497168|ref|NP_051276.1| hypothetical protein BBR29 [Borrelia burgdorferi B31]
>gi|11497308|ref|NP_051406.1| hypothetical protein BBL29 [Borrelia burgdorferi B31]
>gi|11497280|ref|NP_051362.1| hypothetical protein BBO29 [Borrelia burgdorferi B31]
>gi|11497079|ref|NP_051190.1| hypothetical protein BBP29 [Borrelia burgdorferi B31]
Borrelia_burgdorferi_B31 Cluster 7
>gi|11496762|ref|NP_045570.1| hypothetical protein BBI39 [Borrelia burgdorferi B31]
>gi|11496839|ref|NP_045665.1| antigen, P35, putative [Borrelia burgdorferi B31]
>gi|11496748|ref|NP_045567.1| antigen, P35, putative [Borrelia burgdorferi B31]
>gi|11496761|ref|NP_045569.1| hypothetical protein BBI38 [Borrelia burgdorferi B31]
Borrelia_burgdorferi_B31 Cluster 8
>gi|11497091|ref|NP_051163.1| hypothetical protein BBP02 [Borrelia burgdorferi B31]
>gi|11497137|ref|NP_051205.1| hypothetical protein BBS02 [Borrelia burgdorferi B31]
>gi|11497268|ref|NP_051335.1| hypothetical protein BBO02 [Borrelia burgdorferi B31]
>gi|11497313|ref|NP_051379.1| hypothetical protein BBL02 [Borrelia burgdorferi B31]
Borrelia_burgdorferi_B31 Cluster 9
>gi|11496599|ref|NP_045386.1| hypothetical protein BBD02 [Borrelia burgdorferi B31]
>gi|11496658|ref|NP_045440.1| hypothetical protein BBF04 [Borrelia burgdorferi B31]
>gi|11496709|ref|NP_045497.1| hypothetical protein BBH03 [Borrelia burgdorferi B31]
>gi|11497442|ref|NP_051535.1| hypothetical protein BBQ87 [Borrelia burgdorferi B31]
Borrelia_burgdorferi_B31 Cluster 10
>gi|11496837|ref|NP_045643.1| hypothetical protein BBJ19 [Borrelia burgdorferi B31]
>gi|11496822|ref|NP_045597.1| hypothetical protein BBK23 [Borrelia burgdorferi B31]
>gi|11496723|ref|NP_045517.1| hypothetical protein BBH26 [Borrelia burgdorferi B31]
Borrelia_burgdorferi_B31 Cluster 11
>gi|11497057|ref|NP_047016.1| hypothetical protein BBC01 [Borrelia burgdorferi B31]
>gi|11496644|ref|NP_045459.1| hypothetical protein BBF26 [Borrelia burgdorferi B31]
Borrelia_burgdorferi_B31 Cluster 12
>gi|11497055|ref|NP_047025.1| hypothetical protein BBC11 [Borrelia burgdorferi B31]
>gi|11497121|ref|NP_051243.1| BppC [Borrelia burgdorferi B31]
Borrelia_burgdorferi_B31 Cluster 13
>gi|11497245|ref|NP_051372.1| ErpL [Borrelia burgdorferi B31]
>gi|11497151|ref|NP_051288.1| ErpY [Borrelia burgdorferi B31]
Borrelia_burgdorferi_B31 Cluster 14
>gi|11497077|ref|NP_051188.1| rev protein [Borrelia burgdorferi B31]
>gi|11497202|ref|NP_051318.1| rev protein [Borrelia burgdorferi B31]
Onion_yellows_phytoplasma_OY-M Cluster 1
>gi|39939180|ref|NP_950946.1| hypothetical protein PAM694 [Onion yellows phytoplasma OY-M]
>gi|39938835|ref|NP_950601.1| hypothetical protein PAM349 [Onion yellows phytoplasma OY-M]
>gi|39939001|ref|NP_950767.1| hypothetical protein PAM515 [Onion yellows phytoplasma OY-M]
>gi|39938813|ref|NP_950579.1| hypothetical protein PAM327 [Onion yellows phytoplasma OY-M]
>gi|39938853|ref|NP_950619.1| hypothetical protein PAM367 [Onion yellows phytoplasma OY-M]
>gi|39938552|ref|NP_950318.1| hypothetical protein PAM066 [Onion yellows phytoplasma OY-M]
>gi|39939138|ref|NP_950904.1| hypothetical protein PAM652 [Onion yellows phytoplasma OY-M]
>gi|39938865|ref|NP_950631.1| hypothetical protein PAM379 [Onion yellows phytoplasma OY-M]
Onion_yellows_phytoplasma_OY-M Cluster 2
>gi|39938797|ref|NP_950563.1| hypothetical protein PAM311 [Onion yellows phytoplasma OY-M]
>gi|39938996|ref|NP_950762.1| hypothetical protein PAM510 [Onion yellows phytoplasma OY-M]
>gi|39939017|ref|NP_950783.1| hypothetical protein PAM531 [Onion yellows phytoplasma OY-M]
>gi|39939041|ref|NP_950807.1| hypothetical protein PAM555 [Onion yellows phytoplasma OY-M]
>gi|39938837|ref|NP_950603.1| hypothetical protein PAM351 [Onion yellows phytoplasma OY-M]
>gi|39938903|ref|NP_950669.1| hypothetical protein PAM417 [Onion yellows phytoplasma OY-M]
>gi|39938948|ref|NP_950714.1| hypothetical protein PAM462 [Onion yellows phytoplasma OY-M]
Onion_yellows_phytoplasma_OY-M Cluster 3
>gi|39938799|ref|NP_950565.1| hypothetical protein PAM313 [Onion yellows phytoplasma OY-M]
>gi|39938839|ref|NP_950605.1| hypothetical protein PAM353 [Onion yellows phytoplasma OY-M]
>gi|39939043|ref|NP_950809.1| hypothetical protein PAM557 [Onion yellows phytoplasma OY-M]
>gi|39938994|ref|NP_950760.1| hypothetical protein PAM508 [Onion yellows phytoplasma OY-M]
Onion_yellows_phytoplasma_OY-M Cluster 4
>gi|39938802|ref|NP_950568.1| ATP-dependent Zn protease [Onion yellows phytoplasma OY-M]
>gi|39938842|ref|NP_950608.1| ATP-dependent Zn protease [Onion yellows phytoplasma OY-M]
>gi|39939213|ref|NP_950979.1| ATP-dependent Zn protease [Onion yellows phytoplasma OY-M]
Onion_yellows_phytoplasma_OY-M Cluster 5
>gi|39938834|ref|NP_950600.1| chromosome segregation ATPase homolog [Onion yellows phytoplasma OY-M]
>gi|39938553|ref|NP_950319.1| hypothetical protein PAM067 [Onion yellows phytoplasma OY-M]
>gi|39939137|ref|NP_950903.1| hypothetical protein PAM651 [Onion yellows phytoplasma OY-M]
Onion_yellows_phytoplasma_OY-M Cluster 6
>gi|39938838|ref|NP_950604.1| hypothetical protein PAM352 [Onion yellows phytoplasma OY-M]
>gi|39938798|ref|NP_950564.1| hypothetical protein PAM312 [Onion yellows phytoplasma OY-M]
>gi|39939042|ref|NP_950808.1| hypothetical protein PAM556 [Onion yellows phytoplasma OY-M]
Onion_yellows_phytoplasma_OY-M Cluster 7
>gi|39938811|ref|NP_950577.1| bacterial nucleoid DNA-binding protein [Onion yellows phytoplasma OY-M]
>gi|39938851|ref|NP_950617.1| bacterial nucleoid DNA-binding protein [Onion yellows phytoplasma OY-M]
>gi|39939140|ref|NP_950906.1| bacterial nucleoid DNA-binding protein [Onion yellows phytoplasma OY-M]
Onion_yellows_phytoplasma_OY-M Cluster 8
>gi|39938812|ref|NP_950578.1| ATP-dependent Zn protease [Onion yellows phytoplasma OY-M]
>gi|39938852|ref|NP_950618.1| ATP-dependent Zn protease [Onion yellows phytoplasma OY-M]
Onion_yellows_phytoplasma_OY-M Cluster 9
>gi|39938840|ref|NP_950606.1| hypothetical protein PAM354 [Onion yellows phytoplasma OY-M]
>gi|39939044|ref|NP_950810.1| hypothetical protein PAM558 [Onion yellows phytoplasma OY-M]
Onion_yellows_phytoplasma_OY-M Cluster 10
>gi|39938990|ref|NP_950756.1| hypothetical protein PAM504 [Onion yellows phytoplasma OY-M]
>gi|39939046|ref|NP_950812.1| hypothetical protein PAM560 [Onion yellows phytoplasma OY-M]
Onion_yellows_phytoplasma_OY-M Cluster 11
>gi|39938814|ref|NP_950580.1| hypothetical protein PAM328 [Onion yellows phytoplasma OY-M]
>gi|39938854|ref|NP_950620.1| hypothetical protein PAM368 [Onion yellows phytoplasma OY-M]
Leptospira_interrogans_serovar_Lai_str_56601 Cluster 1
>gi|24217285|ref|NP_714768.1| putative transposase [Leptospira interrogans serovar Lai str. 56601]
>gi|24217365|ref|NP_714848.1| putative transposase [Leptospira interrogans serovar Lai str. 56601]
>gi|24217407|ref|NP_714890.1| putative transposase [Leptospira interrogans serovar Lai str. 56601]
>gi|24214448|ref|NP_711929.1| transposase [Leptospira interrogans serovar Lai str. 56601]
>gi|24214512|ref|NP_711993.1| transposase [Leptospira interrogans serovar Lai str. 56601]
>gi|24215351|ref|NP_712832.1| transposase [Leptospira interrogans serovar Lai str. 56601]
>gi|24215379|ref|NP_712860.1| transposase [Leptospira interrogans serovar Lai str. 56601]
>gi|24216027|ref|NP_713508.1| transposase [Leptospira interrogans serovar Lai str. 56601]
>gi|24216473|ref|NP_713954.1| transposase [Leptospira interrogans serovar Lai str. 56601]
>gi|24217052|ref|NP_714533.1| transposase [Leptospira interrogans serovar Lai str. 56601]
>gi|24217291|ref|NP_714774.1| putative transposase [Leptospira interrogans serovar Lai str. 56601]
Leptospira_interrogans_serovar_Lai_str_56601 Cluster 2
>gi|24216023|ref|NP_713504.1| Leucine-rich repeat containing protein [Leptospira interrogans serovar Lai str. 56601]
>gi|24216022|ref|NP_713503.1| Leucine-rich repeat containing protein [Leptospira interrogans serovar Lai str. 56601]
>gi|24215562|ref|NP_713043.1| Leucine-rich repeat containing protein [Leptospira interrogans serovar Lai str. 56601]
Leptospira_interrogans_serovar_Lai_str_56601 Cluster 3
>gi|24215148|ref|NP_712629.1| putative outermembrane protein [Leptospira interrogans serovar Lai str. 56601]
>gi|24215664|ref|NP_713145.1| Leucine-rich repeat containing protein [Leptospira interrogans serovar Lai str. 56601]
Leptospira_interrogans_serovar_Lai_str_56601 Cluster 4
>gi|24216203|ref|NP_713684.1| hypothetical protein LA3504 [Leptospira interrogans serovar Lai str. 56601]
>gi|24216202|ref|NP_713683.1| hypothetical protein LA3503 [Leptospira interrogans serovar Lai str. 56601]
Leptospira_interrogans_serovar_Lai_str_56601 Cluster 5
>gi|24215149|ref|NP_712630.1| hypothetical protein LA2449 [Leptospira interrogans serovar Lai str. 56601]
>gi|24215151|ref|NP_712632.1| hypothetical protein LA2451 [Leptospira interrogans serovar Lai str. 56601]
Streptomyces_coelicolor_A32 Cluster 1
>gi|21225423|ref|NP_631202.1| putative transcriptional regulator [Streptomyces coelicolor A3(2)]
>gi|32141322|ref|NP_733723.1| putative regulatory protein [Streptomyces coelicolor A3(2)]
>gi|21225416|ref|NP_631195.1| putative transcriptional regulatory protein [Streptomyces coelicolor A3(2)]
>gi|21218692|ref|NP_624471.1| probable transcriptional regulator [Streptomyces coelicolor A3(2)]
Streptomyces_coelicolor_A32 Cluster 2
>gi|21224575|ref|NP_630354.1| putative two-component system response regulator [Streptomyces coelicolor A3(2)]
>gi|21225971|ref|NP_631750.1| putative two component system response regulator [Streptomyces coelicolor A3(2)]
>gi|21224963|ref|NP_630742.1| putative two-component regulator [Streptomyces coelicolor A3(2)]
>gi|21219768|ref|NP_625547.1| putative two-component system response regulator [Streptomyces coelicolor A3(2)]
Streptomyces_coelicolor_A32 Cluster 3
>gi|21218965|ref|NP_624744.1| putative membrane transport protein [Streptomyces coelicolor A3(2)]
>gi|21225372|ref|NP_631151.1| putative integral membrane protein. [Streptomyces coelicolor A3(2)]
>gi|21225801|ref|NP_631580.1| putative integral membrane protein. [Streptomyces coelicolor A3(2)]
Streptomyces_coelicolor_A32 Cluster 4
>gi|21234044|ref|NP_639621.1| putative integral membrane efflux protein [Streptomyces coelicolor A3(2)]
>gi|21234306|ref|NP_639917.1| putative integral membrane efflux protein [Streptomyces coelicolor A3(2)]
>gi|21224295|ref|NP_630074.1| putative transport protein [Streptomyces coelicolor A3(2)]
Streptomyces_coelicolor_A32 Cluster 5
>gi|21221184|ref|NP_626963.1| probable cation-transporting P-type ATPase. [Streptomyces coelicolor A3(2)]
>gi|21219562|ref|NP_625341.1| putative metal transporter ATPase [Streptomyces coelicolor A3(2)]
Streptomyces_coelicolor_A32 Cluster 6
>gi|32141238|ref|NP_733639.1| putative serine/threonine protein kinase (fragment) [Streptomyces coelicolor A3(2)]
>gi|21222874|ref|NP_628653.1| putative serine/threonine protein kinase [Streptomyces coelicolor A3(2)]
Streptomyces_coelicolor_A32 Cluster 7
>gi|21225410|ref|NP_631189.1| putative transmembrane efflux protein [Streptomyces coelicolor A3(2)]
>gi|21222063|ref|NP_627842.1| putative transmembrane efflux protein [Streptomyces coelicolor A3(2)]
Streptomyces_coelicolor_A32 Cluster 8
>gi|21220995|ref|NP_626774.1| probable transmembrane transport protein. [Streptomyces coelicolor A3(2)]
>gi|21224288|ref|NP_630067.1| export protein [Streptomyces coelicolor A3(2)]
Streptomyces_coelicolor_A32 Cluster 9
>gi|21221935|ref|NP_627714.1| putative ATP-binding protein [Streptomyces coelicolor A3(2)]
>gi|21225172|ref|NP_630951.1| putative ATP-binding protein [Streptomyces coelicolor A3(2)]
Streptomyces_coelicolor_A32 Cluster 10
>gi|21224127|ref|NP_629906.1| putative transmembrane transport protein [Streptomyces coelicolor A3(2)]
>gi|21222018|ref|NP_627797.1| putative transmembrane transport protein [Streptomyces coelicolor A3(2)]
Streptomyces_coelicolor_A32 Cluster 11
>gi|21218597|ref|NP_624376.1| putative Na+/H+ antiporter [Streptomyces coelicolor A3(2)]
>gi|21226081|ref|NP_631860.1| putative Na+/H+ antiporter. [Streptomyces coelicolor A3(2)]
Streptomyces_coelicolor_A32 Cluster 12
>gi|21222598|ref|NP_628377.1| putative NLP/P60-family secreted protein [Streptomyces coelicolor A3(2)]
>gi|21225306|ref|NP_631085.1| putative secreted protein. [Streptomyces coelicolor A3(2)]
Streptomyces_coelicolor_A32 Cluster 13
>gi|32141139|ref|NP_733530.1| putative membrane protein [Streptomyces coelicolor A3(2)]
>gi|21219825|ref|NP_625604.1| putative membrane protein [Streptomyces coelicolor A3(2)]
Streptomyces_coelicolor_A32 Cluster 14
>gi|21226092|ref|NP_631871.1| hypothetical protein (fragment) [Streptomyces coelicolor A3(2)]
>gi|32141345|ref|NP_733756.1| hypothetical protein SCO7843 [Streptomyces coelicolor A3(2)]
Streptomyces_coelicolor_A32 Cluster 15
>gi|21222962|ref|NP_628741.1| putative integral membrane protein [Streptomyces coelicolor A3(2)]
>gi|21219616|ref|NP_625395.1| putative integral membrane protein [Streptomyces coelicolor A3(2)]
Streptomyces_coelicolor_A32 Cluster 16
>gi|21234019|ref|NP_639596.1| hypothetical protein SCP1.20c [Streptomyces coelicolor A3(2)]
>gi|21234331|ref|NP_639942.1| hypothetical protein SCP1.334 [Streptomyces coelicolor A3(2)]
Streptomyces_coelicolor_A32 Cluster 17
>gi|21220170|ref|NP_625949.1| putative secreted protein [Streptomyces coelicolor A3(2)]
>gi|32141179|ref|NP_733581.1| putative secreted protein [Streptomyces coelicolor A3(2)]
Streptomyces_coelicolor_A32 Cluster 18
>gi|21224658|ref|NP_630437.1| putative secreted chitinase [Streptomyces coelicolor A3(2)]
>gi|21225502|ref|NP_631281.1| secreted chitinase [Streptomyces coelicolor A3(2)]
Streptomyces_coelicolor_A32 Cluster 19
>gi|21218583|ref|NP_624362.1| hypothetical protein SCO0001 [Streptomyces coelicolor A3(2)]
>gi|21226094|ref|NP_631873.1| hypothetical protein SCO7846 [Streptomyces coelicolor A3(2)]
Streptomyces_coelicolor_A32 Cluster 20
>gi|21223702|ref|NP_629481.1| SpdA2 protein [Streptomyces coelicolor A3(2)]
>gi|21221689|ref|NP_627468.1| SpdA protein [Streptomyces coelicolor A3(2)]
Streptomyces_coelicolor_A32 Cluster 21
>gi|21223394|ref|NP_629173.1| putative lipoprotein [Streptomyces coelicolor A3(2)]
>gi|21223395|ref|NP_629174.1| putative lipoprotein [Streptomyces coelicolor A3(2)]
Streptomyces_coelicolor_A32 Cluster 22
>gi|21220777|ref|NP_626556.1| putative two-component system response regulator [Streptomyces coelicolor A3(2)]
>gi|21223502|ref|NP_629281.1| putative two-component system response regulator [Streptomyces coelicolor A3(2)]
Streptomyces_coelicolor_A32 Cluster 23
>gi|21220713|ref|NP_626492.1| putative TetR-family transcriptional regulator. [Streptomyces coelicolor A3(2)]
>gi|21224448|ref|NP_630227.1| putative transcriptional regulator [Streptomyces coelicolor A3(2)]
Streptomyces_coelicolor_A32 Cluster 24
>gi|21234007|ref|NP_639584.1| hypothetical protein SCP1.08c [Streptomyces coelicolor A3(2)]
>gi|21234343|ref|NP_639954.1| hypothetical protein SCP1.346 [Streptomyces coelicolor A3(2)]
Streptomyces_coelicolor_A32 Cluster 25
>gi|21234028|ref|NP_639605.1| hypothetical protein SCP1.29 [Streptomyces coelicolor A3(2)]
>gi|21234322|ref|NP_639933.1| hypothetical protein SCP1.325c [Streptomyces coelicolor A3(2)]
Streptomyces_coelicolor_A32 Cluster 26
>gi|21221657|ref|NP_627436.1| putative secreted protein [Streptomyces coelicolor A3(2)]
>gi|21219564|ref|NP_625343.1| putative secreted protein [Streptomyces coelicolor A3(2)]
Streptomyces_coelicolor_A32 Cluster 27
>gi|21218589|ref|NP_624368.1| hypothetical protein SCO0007 [Streptomyces coelicolor A3(2)]
>gi|21226089|ref|NP_631868.1| hypothetical protein SCO7840 [Streptomyces coelicolor A3(2)]
Streptomyces_coelicolor_A32 Cluster 28
>gi|21234031|ref|NP_639608.1| hypothetical protein SCP1.32c [Streptomyces coelicolor A3(2)]
>gi|21234319|ref|NP_639930.1| hypothetical protein SCP1.322 [Streptomyces coelicolor A3(2)]
Streptomyces_coelicolor_A32 Cluster 29
>gi|21218590|ref|NP_624369.1| hypothetical protein SCO0008 [Streptomyces coelicolor A3(2)]
>gi|21226088|ref|NP_631867.1| hypothetical protein SCO7839 [Streptomyces coelicolor A3(2)]
Streptomyces_coelicolor_A32 Cluster 30
>gi|21234067|ref|NP_639644.1| hypothetical protein SCP1.69c [Streptomyces coelicolor A3(2)]
>gi|21234283|ref|NP_639894.1| hypothetical protein SCP1.284 [Streptomyces coelicolor A3(2)]
Streptomyces_coelicolor_A32 Cluster 31
>gi|21218599|ref|NP_624378.1| hypothetical protein SCO0017 [Streptomyces coelicolor A3(2)]
>gi|21226079|ref|NP_631858.1| hypothetical protein SCO7830 [Streptomyces coelicolor A3(2)]
Streptomyces_coelicolor_A32 Cluster 32
>gi|21223705|ref|NP_629484.1| SpdD2 protein [Streptomyces coelicolor A3(2)]
>gi|21221686|ref|NP_627465.1| SpdD protein [Streptomyces coelicolor A3(2)]
Streptomyces_coelicolor_A32 Cluster 33
>gi|21225174|ref|NP_630953.1| putative membrane protein [Streptomyces coelicolor A3(2)]
>gi|21221933|ref|NP_627712.1| putative integral membrane protein [Streptomyces coelicolor A3(2)]
Streptomyces_coelicolor_A32 Cluster 34
>gi|21234062|ref|NP_639639.1| hypothetical protein SCP1.64c [Streptomyces coelicolor A3(2)]
>gi|21234288|ref|NP_639899.1| hypothetical protein SCP1.289 [Streptomyces coelicolor A3(2)]
Streptomyces_coelicolor_A32 Cluster 35
>gi|21234065|ref|NP_639642.1| hypothetical protein SCP1.67c [Streptomyces coelicolor A3(2)]
>gi|21234285|ref|NP_639896.1| hypothetical protein SCP1.286 [Streptomyces coelicolor A3(2)]
Streptomyces_coelicolor_A32 Cluster 36
>gi|21220291|ref|NP_626070.1| putative small secreted protein [Streptomyces coelicolor A3(2)]
>gi|21220171|ref|NP_625950.1| putative small membrane protein [Streptomyces coelicolor A3(2)]
Streptomyces_coelicolor_A32 Cluster 37
>gi|21234014|ref|NP_639591.1| putative membrane protein [Streptomyces coelicolor A3(2)]
>gi|21234336|ref|NP_639947.1| putative membrane protein [Streptomyces coelicolor A3(2)]
Escherichia_coli_O157H7 Cluster 1
>gi|15830377|ref|NP_309150.1| putative tail fiber protein [Escherichia coli O157:H7]
>gi|15830098|ref|NP_308871.1| putative tail fiber protein [Escherichia coli O157:H7]
>gi|15831062|ref|NP_309835.1| putative tail fiber protein [Escherichia coli O157:H7]
>gi|15831971|ref|NP_310744.1| putative tail fiber protein [Escherichia coli O157:H7]
>gi|15832195|ref|NP_310968.1| putative tail fiber protein [Escherichia coli O157:H7]
>gi|15831485|ref|NP_310258.1| putative tail fiber protein [Escherichia coli O157:H7]
Escherichia_coli_O157H7 Cluster 2
>gi|15831416|ref|NP_310189.1| putative tail assembly protein [Escherichia coli O157:H7]
>gi|15831975|ref|NP_310748.1| putative tail assembly protein [Escherichia coli O157:H7]
>gi|15832199|ref|NP_310972.1| putative tail assembly protein [Escherichia coli O157:H7]
>gi|15830901|ref|NP_309674.1| tail assembly protein [Escherichia coli O157:H7]
>gi|15830095|ref|NP_308868.1| putative tail assembly protein [Escherichia coli O157:H7]
Escherichia_coli_O157H7 Cluster 3
>gi|15830347|ref|NP_309120.1| putative lipoprotein Rz1 protein precursor [Escherichia coli O157:H7]
>gi|15830470|ref|NP_309243.1| putative lipoprotein Rz1 precursor [Escherichia coli O157:H7]
>gi|15831041|ref|NP_309814.1| lipoprotein Rz1 precursor [Escherichia coli O157:H7]
>gi|15831511|ref|NP_310284.1| lipoprotein Rz1 precursor [Escherichia coli O157:H7]
>gi|15832220|ref|NP_310993.1| lipoprotein Rz1 precursor [Escherichia coli O157:H7]
Escherichia_coli_O157H7 Cluster 4
>gi|15830794|ref|NP_309567.1| putative Dnase [Escherichia coli O157:H7]
>gi|15831043|ref|NP_309816.1| putative Dnase [Escherichia coli O157:H7]
>gi|15831222|ref|NP_309995.1| putative DNase [Escherichia coli O157:H7]
>gi|15831508|ref|NP_310281.1| putative Dnase [Escherichia coli O157:H7]
Escherichia_coli_O157H7 Cluster 5
>gi|15830066|ref|NP_308839.1| NinG [Escherichia coli O157:H7]
>gi|15832757|ref|NP_311530.1| hypothetical protein ECs3503 [Escherichia coli O157:H7]
Escherichia_coli_O157H7 Cluster 6
>gi|15830993|ref|NP_309766.1| DNA-binding protein H-NS [Escherichia coli O157:H7]
>gi|15832784|ref|NP_311557.1| DNA-binding protein [Escherichia coli O157:H7]
Escherichia_coli_O157H7 Cluster 7
>gi|15832524|ref|NP_311297.1| hypothetical protein ECs3270 [Escherichia coli O157:H7]
>gi|15829259|ref|NP_308032.1| hypothetical protein ECs0005 [Escherichia coli O157:H7]
Escherichia_coli_O157H7 Cluster 8
>gi|15830946|ref|NP_309719.1| hypothetical protein ECs1692 [Escherichia coli O157:H7]
>gi|15831758|ref|NP_310531.1| hypothetical protein ECs2504 [Escherichia coli O157:H7]
