# Supplementary material for: Simple sequence proteins in prokaryotic proteomes
Source: BMC Genomics. 2006 Jun 8;7:141. doi: 10.1186/1471-2164-7-141 (PMC1524752; doi:10.1186/1471-2164-7-141)
Supplement: Additional File 3 — additional function predictions of paralogous proteins using other Bioinformatics softwares CDD and SPAAN (see manuscript text for references) detailing the functional characteristics of these proteins in species marked in Figure 3. [file 1471-2164-7-141-S3.xls]

## Sheet: Sheet1
Additional function predictions of paralogous proteins using other Bioinformatics softwares
Mycobacterium_tuberculosis_H37Rv Cluster 1	Pad
>gi|57116905|ref|YP_177831.1| PE-PGRS FAMILY PROTEIN [Mycobacterium tuberculosis H37Rv]	0.919238	gnl|CDD|23866	pfam05642, Sporozoite_P67, Sporozoite P67 surface antigen
		gnl|CDD|17654	pfam05277, DUF726, Protein of unknown function (DUF726)
>gi|57116826|ref|YP_177786.1| PE-PGRS FAMILY PROTEIN [Mycobacterium tuberculosis H37Rv]	0.941402	gnl|CDD|23866	pfam05642, Sporozoite_P67, Sporozoite P67 surface antigen
		gnl|CDD|14290	COG5164, SPT5, Transcription elongation factor [Transcription]
>gi|57116713|ref|YP_177708.1| PE-PGRS FAMILY PROTEIN [Mycobacterium tuberculosis H37Rv]	0.919549	gnl|CDD|24943	pfam06070, Herpes_UL32, Herpesvirus large structural phosphoprotein UL32
		gnl|CDD|23866	pfam05642, Sporozoite_P67, Sporozoite P67 surface antigen
>gi|57116774|ref|YP_177751.1| PE-PGRS FAMILY PROTEIN [Mycobacterium tuberculosis H37Rv]	0.914924	gnl|CDD|23866	pfam05642, Sporozoite_P67, Sporozoite P67 surface antigen
>gi|57116773|ref|YP_177750.1| PE-PGRS FAMILY PROTEIN [Mycobacterium tuberculosis H37Rv]	0.923826	gnl|CDD|24943	pfam06070, Herpes_UL32, Herpesvirus large structural phosphoprotein UL32
		gnl|CDD|26631	pfam06519, TolA, TolA protein
		gnl|CDD|23866	pfam05642, Sporozoite_P67, Sporozoite P67 surface antigen
		gnl|CDD|12403	COG3064, TolA, Membrane protein involved in colicin uptake [Cell envelope biogenesis, outer membrane]
		gnl|CDD|17654	pfam05277, DUF726, Protein of unknown function (DUF726)
>gi|57117010|ref|YP_177896.1| PE-PGRS FAMILY PROTEIN [Mycobacterium tuberculosis H37Rv]	0.95951	gnl|CDD|23866	pfam05642, Sporozoite_P67, Sporozoite P67 surface antigen
>gi|57116821|ref|YP_177783.1| PE-PGRS FAMILY PROTEIN [Mycobacterium tuberculosis H37Rv]	0.930887	gnl|CDD|24943	pfam06070, Herpes_UL32, Herpesvirus large structural phosphoprotein UL32
		gnl|CDD|23866	pfam05642, Sporozoite_P67, Sporozoite P67 surface antigen
>gi|57116866|ref|YP_177813.1| PE-PGRS FAMILY PROTEIN [Mycobacterium tuberculosis H37Rv]	0.919038	gnl|CDD|23866	pfam05642, Sporozoite_P67, Sporozoite P67 surface antigen
		gnl|CDD|14290	COG5164, SPT5, Transcription elongation factor [Transcription]
>gi|57117101|ref|YP_177968.1| PE-PGRS FAMILY PROTEIN [Mycobacterium tuberculosis H37Rv]	0.928161	gnl|CDD|23866	pfam05642, Sporozoite_P67, Sporozoite P67 surface antigen
>gi|57117116|ref|YP_177980.1| PE-PGRS FAMILY PROTEIN [Mycobacterium tuberculosis H37Rv]	0.888668	gnl|CDD|24943	pfam06070, Herpes_UL32, Herpesvirus large structural phosphoprotein UL32
		gnl|CDD|23866	pfam05642, Sporozoite_P67, Sporozoite P67 surface antigen
>gi|57116995|ref|YP_177886.1| PE-PGRS FAMILY PROTEIN [Mycobacterium tuberculosis H37Rv]	0.920941	gnl|CDD|24943	pfam06070, Herpes_UL32, Herpesvirus large structural phosphoprotein UL32
		gnl|CDD|23866	pfam05642, Sporozoite_P67, Sporozoite P67 surface antigen
>gi|57116818|ref|YP_177780.1| PE-PGRS FAMILY PROTEIN [Mycobacterium tuberculosis H37Rv]	0.905349	gnl|CDD|24142	pfam05918, API5, Apoptosis inhibitory protein 5 (API5)
		gnl|CDD|23866	pfam05642, Sporozoite_P67, Sporozoite P67 surface antigen
		gnl|CDD|17654	pfam05277, DUF726, Protein of unknown function (DUF726)
>gi|57116918|ref|YP_177842.1| PE-PGRS FAMILY PROTEIN [Mycobacterium tuberculosis H37Rv]	0.914958	gnl|CDD|24142	pfam05918, API5, Apoptosis inhibitory protein 5 (API5)
		gnl|CDD|23866	pfam05642, Sporozoite_P67, Sporozoite P67 surface antigen
>gi|57116908|ref|YP_177832.1| PE-PGRS FAMILY PROTEIN [Mycobacterium tuberculosis H37Rv]	0.939859	gnl|CDD|23866	pfam05642, Sporozoite_P67, Sporozoite P67 surface antigen
>gi|57117029|ref|YP_177909.1| PE-PGRS FAMILY PROTEIN [Mycobacterium tuberculosis H37Rv]	0.93366	gnl|CDD|23866	pfam05642, Sporozoite_P67, Sporozoite P67 surface antigen
>gi|57116793|ref|YP_177763.1| PE-PGRS FAMILY PROTEIN [Mycobacterium tuberculosis H37Rv]	0.918542	gnl|CDD|23866	pfam05642, Sporozoite_P67, Sporozoite P67 surface antigen
>gi|57116848|ref|YP_177799.1| PE-PGRS FAMILY PROTEIN [Mycobacterium tuberculosis H37Rv]	0.896084	gnl|CDD|24943	pfam06070, Herpes_UL32, Herpesvirus large structural phosphoprotein UL32
		gnl|CDD|23866	pfam05642, Sporozoite_P67, Sporozoite P67 surface antigen
>gi|57116718|ref|YP_177713.1| PE-PGRS FAMILY PROTEIN [Mycobacterium tuberculosis H37Rv]	0.885356	gnl|CDD|26631	pfam06519, TolA, TolA protein
		gnl|CDD|23866	pfam05642, Sporozoite_P67, Sporozoite P67 surface antigen
>gi|57117098|ref|YP_177965.1| PE-PGRS FAMILY PROTEIN [Mycobacterium tuberculosis H37Rv]	0.891809	gnl|CDD|23650	pfam05424, Duffy_binding, Plasmodium Duffy binding protein
		gnl|CDD|23866	pfam05642, Sporozoite_P67, Sporozoite P67 surface antigen
>gi|57117129|ref|YP_177993.1| PE-PGRS FAMILY PROTEIN [Mycobacterium tuberculosis H37Rv]	0.888895	gnl|CDD|23866	pfam05642, Sporozoite_P67, Sporozoite P67 surface antigen
		gnl|CDD|23650	pfam05424, Duffy_binding, Plasmodium Duffy binding protein
>gi|57116861|ref|YP_177809.1| PE-PGRS FAMILY PROTEIN [Mycobacterium tuberculosis H37Rv]	0.916614	gnl|CDD|24943	pfam06070, Herpes_UL32, Herpesvirus large structural phosphoprotein UL32
		gnl|CDD|24142	pfam05918, API5, Apoptosis inhibitory protein 5 (API5)
		gnl|CDD|23866	pfam05642, Sporozoite_P67, Sporozoite P67 surface antigen
>gi|57116845|ref|YP_177798.1| PE-PGRS FAMILY PROTEIN [Mycobacterium tuberculosis H37Rv]	0.874124	gnl|CDD|23866	pfam05642, Sporozoite_P67, Sporozoite P67 surface antigen
>gi|57117002|ref|YP_177891.1| PE-PGRS FAMILY PROTEIN [Mycobacterium tuberculosis H37Rv]	0.919014	gnl|CDD|23866	pfam05642, Sporozoite_P67, Sporozoite P67 surface antigen
>gi|57116953|ref|YP_177865.1| PE-PGRS FAMILY PROTEIN [Mycobacterium tuberculosis H37Rv]	0.847578	gnl|CDD|24943	pfam06070, Herpes_UL32, Herpesvirus large structural phosphoprotein UL32
		gnl|CDD|23866	pfam05642, Sporozoite_P67, Sporozoite P67 surface antigen
>gi|57117018|ref|YP_177902.1| PE-PGRS FAMILY PROTEIN [Mycobacterium tuberculosis H37Rv]	0.884957	gnl|CDD|23866	pfam05642, Sporozoite_P67, Sporozoite P67 surface antigen
>gi|57116924|ref|YP_177847.1| PE-PGRS FAMILY PROTEIN [Mycobacterium tuberculosis H37Rv]	0.881211	gnl|CDD|23866	pfam05642, Sporozoite_P67, Sporozoite P67 surface antigen
		gnl|CDD|12403	COG3064, TolA, Membrane protein involved in colicin uptake [Cell envelope biogenesis, outer membrane]
>gi|57116923|ref|YP_177846.1| PE-PGRS FAMILY PROTEIN [Mycobacterium tuberculosis H37Rv]	0.880998	gnl|CDD|23866	pfam05642, Sporozoite_P67, Sporozoite P67 surface antigen
>gi|57116691|ref|YP_177692.1| PE-PGRS FAMILY PROTEIN [Mycobacterium tuberculosis H37Rv]	0.885416	gnl|CDD|14041	COG4907, COG4907, Predicted membrane protein [Function unknown]
		gnl|CDD|23866	pfam05642, Sporozoite_P67, Sporozoite P67 surface antigen
>gi|57116864|ref|YP_177811.1| PE-PGRS FAMILY PROTEIN [Mycobacterium tuberculosis H37Rv]	0.870034	gnl|CDD|23866	pfam05642, Sporozoite_P67, Sporozoite P67 surface antigen
>gi|57116692|ref|YP_177693.1| PE-PGRS FAMILY PROTEIN [Mycobacterium tuberculosis H37Rv]	0.857294	gnl|CDD|23866	pfam05642, Sporozoite_P67, Sporozoite P67 surface antigen
>gi|57116819|ref|YP_177781.1| PE-PGRS FAMILY PROTEIN [Mycobacterium tuberculosis H37Rv]	0.909042	gnl|CDD|23866	pfam05642, Sporozoite_P67, Sporozoite P67 surface antigen
		gnl|CDD|13162	COG3846, TrbL, Type IV secretory pathway, TrbL components [Intracellular trafficking and secretion]
		gnl|CDD|17654	pfam05277, DUF726, Protein of unknown function (DUF726)
>gi|57117008|ref|YP_177895.1| PE-PGRS FAMILY PROTEIN [Mycobacterium tuberculosis H37Rv]	0.855401	gnl|CDD|23866	pfam05642, Sporozoite_P67, Sporozoite P67 surface antigen
Mycobacterium_tuberculosis_H37Rv Cluster 2
>gi|57116882|ref|YP_177817.1| PPE FAMILY PROTEIN [Mycobacterium tuberculosis H37Rv]	0.886136	gnl|CDD|14735	COG5651, COG5651, PPE-repeat proteins [Cell motility and secretion]	gnl|CDD|35210	COG5651, COG5651, PPE-repeat proteins [Cell motility and secretion]
		gnl|CDD|14445	COG5343, COG5343, Uncharacterized protein conserved in bacteria [Function unknown]
>gi|57116777|ref|YP_177753.1| PPE FAMILY PROTEIN [Mycobacterium tuberculosis H37Rv]	0.821861	gnl|CDD|14735	COG5651, COG5651, PPE-repeat proteins [Cell motility and secretion]	gnl|CDD|35210	COG5651, COG5651, PPE-repeat proteins [Cell motility and secretion]
		gnl|CDD|12403	COG3064, TolA, Membrane protein involved in colicin uptake [Cell envelope biogenesis, outer membrane]
>gi|57116833|ref|YP_177790.1| PPE FAMILY PROTEIN [Mycobacterium tuberculosis H37Rv]	0.886205	gnl|CDD|14735	COG5651, COG5651, PPE-repeat proteins [Cell motility and secretion]
		gnl|CDD|12508	COG3170, FimV, Tfp pilus assembly protein FimV [Cell motility and secretion / Intracellular trafficking and secretion]
>gi|57116976|ref|YP_177872.1| PPE FAMILY PROTEIN [Mycobacterium tuberculosis H37Rv]	0.797832	gnl|CDD|14735	COG5651, COG5651, PPE-repeat proteins [Cell motility and secretion]
		gnl|CDD|26631	pfam06519, TolA, TolA protein
		gnl|CDD|12403	COG3064, TolA, Membrane protein involved in colicin uptake [Cell envelope biogenesis, outer membrane]
>gi|57117067|ref|YP_177937.1| PPE FAMILY PROTEIN [Mycobacterium tuberculosis H37Rv]	0.896461	gnl|CDD|14735	COG5651, COG5651, PPE-repeat proteins [Cell motility and secretion]	gnl|CDD|35210	COG5651, COG5651, PPE-repeat proteins [Cell motility and secretion]
		gnl|CDD|26631	pfam06519, TolA, TolA protein
		gnl|CDD|12403	COG3064, TolA, Membrane protein involved in colicin uptake [Cell envelope biogenesis, outer membrane]
>gi|57117121|ref|YP_177985.1| PPE FAMILY PROTEIN [Mycobacterium tuberculosis H37Rv]	0.901976	gnl|CDD|14735	COG5651, COG5651, PPE-repeat proteins [Cell motility and secretion]	gnl|CDD|35210	COG5651, COG5651, PPE-repeat proteins [Cell motility and secretion]
>gi|57117124|ref|YP_177988.1| PPE FAMILY PROTEIN [Mycobacterium tuberculosis H37Rv]	0.912379	gnl|CDD|14735	COG5651, COG5651, PPE-repeat proteins [Cell motility and secretion]	gnl|CDD|35210	COG5651, COG5651, PPE-repeat proteins [Cell motility and secretion]
		gnl|CDD|12403	COG3064, TolA, Membrane protein involved in colicin uptake [Cell envelope biogenesis, outer membrane]
Mycobacterium_tuberculosis_H37Rv Cluster 3
>gi|57116796|ref|YP_177766.1| PE FAMILY PROTEIN [Mycobacterium tuberculosis H37Rv]	0.66195
>gi|57116840|ref|YP_177794.1| PE FAMILY PROTEIN [Mycobacterium tuberculosis H37Rv]	0.828666
>gi|57116910|ref|YP_177834.1| PE FAMILY PROTEIN [Mycobacterium tuberculosis H37Rv]	0.699456
>gi|57116913|ref|YP_177837.1| PE FAMILY PROTEIN [Mycobacterium tuberculosis H37Rv]	0.717204
>gi|57116919|ref|YP_177843.1| PE FAMILY PROTEIN [Mycobacterium tuberculosis H37Rv]	0.698021
>gi|57117136|ref|YP_177999.1| PE FAMILY PROTEIN [Mycobacterium tuberculosis H37Rv]	0.755865
>gi|57117110|ref|YP_177975.1| PE FAMILY PROTEIN [Mycobacterium tuberculosis H37Rv]	0.729708
Mycobacterium_tuberculosis_H37Rv Cluster 4
>gi|57116916|ref|YP_177840.1| PPE FAMILY PROTEIN [Mycobacterium tuberculosis H37Rv]	0.685907	gnl|CDD|14735	COG5651, COG5651, PPE-repeat proteins [Cell motility and secretion]	gnl|CDD|35210	COG5651, COG5651, PPE-repeat proteins [Cell motility and secretion]
>gi|57116921|ref|YP_177844.1| PPE FAMILY PROTEIN [Mycobacterium tuberculosis H37Rv]	0.670482	gnl|CDD|14735	COG5651, COG5651, PPE-repeat proteins [Cell motility and secretion]	gnl|CDD|35210	COG5651, COG5651, PPE-repeat proteins [Cell motility and secretion]
>gi|57116920|ref|YP_177653.1| PPE FAMILY PROTEIN [Mycobacterium tuberculosis H37Rv]	0.860685	gnl|CDD|14735	COG5651, COG5651, PPE-repeat proteins [Cell motility and secretion]	gnl|CDD|35210	COG5651, COG5651, PPE-repeat proteins [Cell motility and secretion]
>gi|57116911|ref|YP_177835.1| PPE FAMILY PROTEIN [Mycobacterium tuberculosis H37Rv]	0.866137	gnl|CDD|14735	COG5651, COG5651, PPE-repeat proteins [Cell motility and secretion]	gnl|CDD|35210	COG5651, COG5651, PPE-repeat proteins [Cell motility and secretion]
>gi|57116898|ref|YP_177827.1| PPE FAMILY PROTEIN [Mycobacterium tuberculosis H37Rv]	0.845477	gnl|CDD|14735	COG5651, COG5651, PPE-repeat proteins [Cell motility and secretion]	gnl|CDD|35210	COG5651, COG5651, PPE-repeat proteins [Cell motility and secretion]
Mycobacterium_tuberculosis_H37Rv Cluster 5
>gi|57117118|ref|YP_177982.1| PE-PGRS FAMILY PROTEIN [Mycobacterium tuberculosis H37Rv]	0.909235	gnl|CDD|24943	pfam06070, Herpes_UL32, Herpesvirus large structural phosphoprotein UL32
		gnl|CDD|23866	pfam05642, Sporozoite_P67, Sporozoite P67 surface antigen
>gi|57117114|ref|YP_177978.1| PE-PGRS FAMILY PROTEIN [Mycobacterium tuberculosis H37Rv]	0.981846	gnl|CDD|24943	pfam06070, Herpes_UL32, Herpesvirus large structural phosphoprotein UL32
		gnl|CDD|23650	pfam05424, Duffy_binding, Plasmodium Duffy binding protein
		gnl|CDD|23866	pfam05642, Sporozoite_P67, Sporozoite P67 surface antigen
>gi|57116865|ref|YP_177812.1| PE-PGRS FAMILY PROTEIN [Mycobacterium tuberculosis H37Rv]	0.982263	gnl|CDD|24142	pfam05918, API5, Apoptosis inhibitory protein 5 (API5)
		gnl|CDD|23866	pfam05642, Sporozoite_P67, Sporozoite P67 surface antigen
Mycobacterium_tuberculosis_H37Rv Cluster 6
>gi|57116858|ref|YP_177806.1| PPE FAMILY PROTEIN [Mycobacterium tuberculosis H37Rv]	0.418004	gnl|CDD|14735	COG5651, COG5651, PPE-repeat proteins [Cell motility and secretion]	gnl|CDD|35210	COG5651, COG5651, PPE-repeat proteins [Cell motility and secretion]
>gi|57116714|ref|YP_177709.1| PPE FAMILY PROTEIN [Mycobacterium tuberculosis H37Rv]	0.437744	gnl|CDD|24733	pfam04625, DEC-1_N, DEC-1 protein, N terminal region	gnl|CDD|35210	COG5651, COG5651, PPE-repeat proteins [Cell motility and secretion]
		gnl|CDD|14735	COG5651, COG5651, PPE-repeat proteins [Cell motility and secretion]
>gi|57116732|ref|YP_177727.1| PPE FAMILY PROTEIN [Mycobacterium tuberculosis H37Rv]	0.54087	gnl|CDD|14735	COG5651, COG5651, PPE-repeat proteins [Cell motility and secretion]	gnl|CDD|35210	COG5651, COG5651, PPE-repeat proteins [Cell motility and secretion]
		gnl|CDD|5084	pfam03326, Herpes_TAF50, Herpesvirus transcription activation factor (transactivator)
Mycobacterium_tuberculosis_H37Rv Cluster 7
>gi|57117034|ref|YP_177913.1| PPE FAMILY PROTEIN [Mycobacterium tuberculosis H37Rv]	0.706643	gnl|CDD|14735	COG5651, COG5651, PPE-repeat proteins [Cell motility and secretion]	gnl|CDD|35210	COG5651, COG5651, PPE-repeat proteins [Cell motility and secretion]
>gi|57116909|ref|YP_177833.1| PPE FAMILY PROTEIN [Mycobacterium tuberculosis H37Rv]	0.417086	gnl|CDD|14735	COG5651, COG5651, PPE-repeat proteins [Cell motility and secretion]	gnl|CDD|35210	COG5651, COG5651, PPE-repeat proteins [Cell motility and secretion]
>gi|57116912|ref|YP_177836.1| PPE FAMILY PROTEIN [Mycobacterium tuberculosis H37Rv]	0.577084	gnl|CDD|14735	COG5651, COG5651, PPE-repeat proteins [Cell motility and secretion]	gnl|CDD|35210	COG5651, COG5651, PPE-repeat proteins [Cell motility and secretion]
Mycobacterium_tuberculosis_H37Rv Cluster 8
>gi|57116852|ref|YP_177801.1| PPE FAMILY PROTEIN [Mycobacterium tuberculosis H37Rv]	0.814986	gnl|CDD|14735	COG5651, COG5651, PPE-repeat proteins [Cell motility and secretion]	gnl|CDD|35210	COG5651, COG5651, PPE-repeat proteins [Cell motility and secretion]
>gi|57117111|ref|YP_177976.1| PE FAMILY PROTEIN [Mycobacterium tuberculosis H37Rv]	0.845025	gnl|CDD|14735	COG5651, COG5651, PPE-repeat proteins [Cell motility and secretion]	gnl|CDD|35210	COG5651, COG5651, PPE-repeat proteins [Cell motility and secretion]
>gi|57116841|ref|YP_177795.1| PPE FAMILY PROTEIN [Mycobacterium tuberculosis H37Rv]	0.825174	gnl|CDD|14735	COG5651, COG5651, PPE-repeat proteins [Cell motility and secretion]	gnl|CDD|35210	COG5651, COG5651, PPE-repeat proteins [Cell motility and secretion]
Mycobacterium_tuberculosis_H37Rv Cluster 9
>gi|57117022|ref|YP_177906.1| PPE FAMILY PROTEIN [Mycobacterium tuberculosis H37Rv]	0.754271	gnl|CDD|14735	COG5651, COG5651, PPE-repeat proteins [Cell motility and secretion]	gnl|CDD|35210	COG5651, COG5651, PPE-repeat proteins [Cell motility and secretion]
>gi|57116813|ref|YP_177778.1| PPE FAMILY PROTEIN [Mycobacterium tuberculosis H37Rv]	0.632177	gnl|CDD|14735	COG5651, COG5651, PPE-repeat proteins [Cell motility and secretion]	gnl|CDD|35210	COG5651, COG5651, PPE-repeat proteins [Cell motility and secretion]
>gi|57117024|ref|YP_177677.1| PPE FAMILY PROTEIN [Mycobacterium tuberculosis H37Rv]	0.717103	gnl|CDD|14735	COG5651, COG5651, PPE-repeat proteins [Cell motility and secretion]	gnl|CDD|35210	COG5651, COG5651, PPE-repeat proteins [Cell motility and secretion]
Mycobacterium_tuberculosis_H37Rv Cluster 10
>gi|57117050|ref|YP_177685.1| PE FAMILY PROTEIN [Mycobacterium tuberculosis H37Rv]	0.625462
>gi|57116715|ref|YP_177710.1| PE FAMILY PROTEIN [Mycobacterium tuberculosis H37Rv]	0.650014
>gi|57116857|ref|YP_177805.1| PE FAMILY PROTEIN [Mycobacterium tuberculosis H37Rv]	0.488422
Mycobacterium_tuberculosis_H37Rv Cluster 11
>gi|57116922|ref|YP_177845.1| PPE FAMILY PROTEIN [Mycobacterium tuberculosis H37Rv]	0.745702	gnl|CDD|14735	COG5651, COG5651, PPE-repeat proteins [Cell motility and secretion]	gnl|CDD|35210	COG5651, COG5651, PPE-repeat proteins [Cell motility and secretion]
>gi|57116917|ref|YP_177841.1| PPE FAMILY PROTEIN [Mycobacterium tuberculosis H37Rv]	0.716727	gnl|CDD|14735	COG5651, COG5651, PPE-repeat proteins [Cell motility and secretion]	gnl|CDD|35210	COG5651, COG5651, PPE-repeat proteins [Cell motility and secretion]
Mycobacterium_tuberculosis_H37Rv Cluster 12
>gi|15608648|ref|NP_216026.1| conserved probable membrane protein [Mycobacterium tuberculosis H37Rv]	0.359526	gnl|CDD|11950	COG2244, RfbX, Membrane protein involved in the export of O-antigen and teichoic acid [General function prediction only]
>gi|15610766|ref|NP_218147.1| PROBABLE CONSERVED INTEGRAL MEMBRANE PROTEIN [Mycobacterium tuberculosis H37Rv]	0.314462
Mycobacterium_tuberculosis_H37Rv Cluster 13
>gi|57116974|ref|YP_177870.1| PPE FAMILY PROTEIN [Mycobacterium tuberculosis H37Rv]	0.704984	gnl|CDD|14735	COG5651, COG5651, PPE-repeat proteins [Cell motility and secretion]	gnl|CDD|35210	COG5651, COG5651, PPE-repeat proteins [Cell motility and secretion]
>gi|57117062|ref|YP_177932.1| PPE FAMILY PROTEIN [Mycobacterium tuberculosis H37Rv]	0.563907	gnl|CDD|14735	COG5651, COG5651, PPE-repeat proteins [Cell motility and secretion]	gnl|CDD|35210	COG5651, COG5651, PPE-repeat proteins [Cell motility and secretion]
Mycobacterium_tuberculosis_H37Rv Cluster 14
>gi|57116869|ref|YP_177814.1| PE-PGRS FAMILY PROTEIN [Mycobacterium tuberculosis H37Rv]	0.755376	gnl|CDD|23866	pfam05642, Sporozoite_P67, Sporozoite P67 surface antigen
>gi|57116982|ref|YP_177878.1| PE-PGRS FAMILY PROTEIN [Mycobacterium tuberculosis H37Rv]	0.911001	gnl|CDD|14041	COG4907, COG4907, Predicted membrane protein [Function unknown]
		gnl|CDD|23866	pfam05642, Sporozoite_P67, Sporozoite P67 surface antigen
		gnl|CDD|17654	pfam05277, DUF726, Protein of unknown function (DUF726)
Mycobacterium_tuberculosis_H37Rv Cluster 15
>gi|57116780|ref|NP_215288.2| PROBABLE CONSERVED EXPORTED PROTEIN [Mycobacterium tuberculosis H37Rv]	0.692829	gnl|CDD|11220	COG1506, DAP2, Dipeptidyl aminopeptidases/acylaminoacyl-peptidases [Amino acid transport and metabolism]	gnl|CDD|31695	COG1506, DAP2, Dipeptidyl aminopeptidases/acylaminoacyl-peptidases [Amino acid transport and metabolism]
		gnl|CDD|10497	COG0627, COG0627, Predicted esterase [General function prediction only]	gnl|CDD|30972	COG0627, COG0627, Predicted esterase [General function prediction only]
		gnl|CDD|12053	COG2382, Fes, Enterochelin esterase and related enzymes [Inorganic ion transport and metabolism]	gnl|CDD|40836	pfam00756, Esterase, Putative esterase
		gnl|CDD|12172	COG2819, COG2819, Predicted hydrolase of the alpha/beta superfamily [General function prediction only]
		gnl|CDD|25605	pfam00756, Esterase, Putative esterase
>gi|15607660|ref|NP_215033.1| POSSIBLE CONSERVED MEMBRANE PROTEIN [Mycobacterium tuberculosis H37Rv]	0.334657	gnl|CDD|10497	COG0627, COG0627, Predicted esterase [General function prediction only]	gnl|CDD|32528	COG2382, Fes, Enterochelin esterase and related enzymes [Inorganic ion transport and metabolism]
		gnl|CDD|12053	COG2382, Fes, Enterochelin esterase and related enzymes [Inorganic ion transport and metabolism]
		gnl|CDD|25605	pfam00756, Esterase, Putative esterase
Mycobacterium_tuberculosis_H37Rv Cluster 16
>gi|57116814|ref|YP_177779.1| PE FAMILY PROTEIN [Mycobacterium tuberculosis H37Rv]	0.833208
>gi|57117023|ref|YP_177907.1| PE FAMILY PROTEIN [Mycobacterium tuberculosis H37Rv]	0.703941
Mycobacterium_tuberculosis_H37Rv Cluster 17
>gi|15607308|ref|NP_214681.1| CONSERVED HYPOTHETICAL INTEGRAL MEMBRANE PROTEIN YRBE1A [Mycobacterium tuberculosis H37Rv]	0.443489	gnl|CDD|8287	pfam02405, DUF140, Domain of unknown function DUF140	gnl|CDD|42383	pfam02405, DUF140, Domain of unknown function DUF140
>gi|15607727|ref|NP_215101.1| CONSERVED HYPOTHETICAL INTEGRAL MEMBRANE PROTEIN YRBE2A [Mycobacterium tuberculosis H37Rv]	0.397099	gnl|CDD|8287	pfam02405, DUF140, Domain of unknown function DUF140	gnl|CDD|42383	pfam02405, DUF140, Domain of unknown function DUF140
Mycobacterium_tuberculosis_H37Rv Cluster 18
>gi|15608726|ref|NP_216104.1| Partial REP13E12 repeat protein [Mycobacterium tuberculosis H37Rv]	0.190789
>gi|15610602|ref|NP_217983.1| hypothetical protein Rv3466 [Mycobacterium tuberculosis H37Rv]	0.17475
Mycobacterium_tuberculosis_H37Rv Cluster 19
>gi|57116940|ref|YP_177658.1| hypothetical protein Rv2077A [Mycobacterium tuberculosis H37Rv]	0.701786
>gi|15609088|ref|NP_216467.1| hypothetical protein Rv1951c [Mycobacterium tuberculosis H37Rv]	0.670027
Mycobacterium_tuberculosis_H37Rv Cluster 20
>gi|15608108|ref|NP_215483.1| hypothetical protein Rv0968 [Mycobacterium tuberculosis H37Rv]	0.432794
>gi|15609130|ref|NP_216509.1| hypothetical protein Rv1993c [Mycobacterium tuberculosis H37Rv]	0.262846
Mycobacterium_tuberculosis_H37Rv Cluster 21
>gi|15607428|ref|NP_214801.1| ESAT-6 LIKE PROTEIN ESXG (CONSERVED HYPOTHETICAL PROTEIN TB9.8) [Mycobacterium tuberculosis H37Rv]	0.758457
>gi|57117047|ref|YP_177919.1| ESAT-6 LIKE PROTEIN ESXS [Mycobacterium tuberculosis H37Rv]	0.759113
Mycobacterium_tuberculosis_H37Rv Cluster 22
>gi|15610491|ref|NP_217872.1| hypothetical protein Rv3355c [Mycobacterium tuberculosis H37Rv]	0.226126
>gi|15610482|ref|NP_217863.1| hypothetical protein Rv3346c [Mycobacterium tuberculosis H37Rv]	0.251286
Mycobacterium_tuberculosis_H37Rv Cluster 23
>gi|57117049|ref|YP_177684.1| PPE FAMILY PROTEIN [Mycobacterium tuberculosis H37Rv]	0.479407	gnl|CDD|14735	COG5651, COG5651, PPE-repeat proteins [Cell motility and secretion]	gnl|CDD|35210	COG5651, COG5651, PPE-repeat proteins [Cell motility and secretion]
>gi|57117151|ref|YP_178010.1| PPE FAMILY PROTEIN [Mycobacterium tuberculosis H37Rv]	0.643512	gnl|CDD|14735	COG5651, COG5651, PPE-repeat proteins [Cell motility and secretion]	gnl|CDD|35210	COG5651, COG5651, PPE-repeat proteins [Cell motility and secretion]
Mycobacterium_bovis_AF212297 Cluster 1
>gi|31794568|ref|NP_857061.1| PE-PGRS FAMILY PROTEIN [Mycobacterium bovis AF2122/97]	0.934329	gnl|CDD|24943	pfam06070, Herpes_UL32, Herpesvirus large structural phosphoprotein UL32
		gnl|CDD|23866	pfam05642, Sporozoite_P67, Sporozoite P67 surface antigen
>gi|31792258|ref|NP_854751.1| PE-PGRS FAMILY PROTEIN [Mycobacterium bovis AF2122/97]	0.904489	gnl|CDD|24142	pfam05918, API5, Apoptosis inhibitory protein 5 (API5)
		gnl|CDD|23866	pfam05642, Sporozoite_P67, Sporozoite P67 surface antigen
		gnl|CDD|17654	pfam05277, DUF726, Protein of unknown function (DUF726)
>gi|31794550|ref|NP_857043.1| PE-PGRS FAMILY PROTEIN [Mycobacterium bovis AF2122/97]	0.892282	gnl|CDD|24142	pfam05918, API5, Apoptosis inhibitory protein 5 (API5)
		gnl|CDD|23650	pfam05424, Duffy_binding, Plasmodium Duffy binding protein
		gnl|CDD|23866	pfam05642, Sporozoite_P67, Sporozoite P67 surface antigen
>gi|31792957|ref|NP_855450.1| PE-PGRS FAMILY PROTEIN [Mycobacterium bovis AF2122/97]	0.94164	gnl|CDD|23866	pfam05642, Sporozoite_P67, Sporozoite P67 surface antigen
>gi|31794030|ref|NP_856523.1| PE-PGRS FAMILY PROTEIN [Mycobacterium bovis AF2122/97]	0.930951	gnl|CDD|23866	pfam05642, Sporozoite_P67, Sporozoite P67 surface antigen
>gi|31792060|ref|NP_854553.1| PE-PGRS FAMILY PROTEIN [Mycobacterium bovis AF2122/97]	0.921877	gnl|CDD|23866	pfam05642, Sporozoite_P67, Sporozoite P67 surface antigen
>gi|31791476|ref|NP_853969.1| PE-PGRS FAMILY PROTEIN [Mycobacterium bovis AF2122/97]	0.880275	gnl|CDD|26631	pfam06519, TolA, TolA protein
		gnl|CDD|23866	pfam05642, Sporozoite_P67, Sporozoite P67 surface antigen
>gi|31792521|ref|NP_855014.1| PE-PGRS FAMILY PROTEIN [Mycobacterium bovis AF2122/97]	0.89623	gnl|CDD|24943	pfam06070, Herpes_UL32, Herpesvirus large structural phosphoprotein UL32
		gnl|CDD|23866	pfam05642, Sporozoite_P67, Sporozoite P67 surface antigen
>gi|31794767|ref|NP_857260.1| PE-PGRS FAMILY PROTEIN [Mycobacterium bovis AF2122/97]	0.888895	gnl|CDD|23866	pfam05642, Sporozoite_P67, Sporozoite P67 surface antigen
		gnl|CDD|23650	pfam05424, Duffy_binding, Plasmodium Duffy binding protein
>gi|31791714|ref|NP_854207.1| PE-PGRS FAMILY PROTEIN [FIRST PART] [Mycobacterium bovis AF2122/97]	0.909795	gnl|CDD|24943	pfam06070, Herpes_UL32, Herpesvirus large structural phosphoprotein UL32
		gnl|CDD|23866	pfam05642, Sporozoite_P67, Sporozoite P67 surface antigen
>gi|31792436|ref|NP_854929.1| PE-PGRS FAMILY PROTEIN [Mycobacterium bovis AF2122/97]	0.874124	gnl|CDD|23866	pfam05642, Sporozoite_P67, Sporozoite P67 surface antigen
>gi|31793775|ref|NP_856268.1| PE-PGRS FAMILY PROTEIN [Mycobacterium bovis AF2122/97]	0.910647	gnl|CDD|23866	pfam05642, Sporozoite_P67, Sporozoite P67 surface antigen
>gi|31791303|ref|NP_853796.1| PE-PGRS FAMILY PROTEIN [Mycobacterium bovis AF2122/97]	0.894323	gnl|CDD|23866	pfam05642, Sporozoite_P67, Sporozoite P67 surface antigen
>gi|31793914|ref|NP_856407.1| PE-PGRS FAMILY PROTEIN [Mycobacterium bovis AF2122/97]	0.887578	gnl|CDD|23866	pfam05642, Sporozoite_P67, Sporozoite P67 surface antigen
>gi|31793008|ref|NP_855501.1| PE-PGRS FAMILY PROTEIN [Mycobacterium bovis AF2122/97]	0.882031	gnl|CDD|23866	pfam05642, Sporozoite_P67, Sporozoite P67 surface antigen
>gi|31791287|ref|NP_853780.1| PE-PGRS FAMILY PROTEIN [Mycobacterium bovis AF2122/97]	0.875947	gnl|CDD|14041	COG4907, COG4907, Predicted membrane protein [Function unknown]
		gnl|CDD|23866	pfam05642, Sporozoite_P67, Sporozoite P67 surface antigen
>gi|31792635|ref|NP_855128.1| PE-PGRS FAMILY PROTEIN [Mycobacterium bovis AF2122/97]	0.868633	gnl|CDD|23866	pfam05642, Sporozoite_P67, Sporozoite P67 surface antigen
>gi|31793281|ref|NP_855774.1| conserved hypothetical protein, PE_PGRS family [Mycobacterium bovis AF2122/97]	0.914534	gnl|CDD|23866	pfam05642, Sporozoite_P67, Sporozoite P67 surface antigen
>gi|31793342|ref|NP_855835.1| conserved hypothetical protein, PE_PGRS [Mycobacterium bovis AF2122/97]	0.822881	gnl|CDD|23866	pfam05642, Sporozoite_P67, Sporozoite P67 surface antigen
>gi|31793030|ref|NP_855523.1| PE-PGRS FAMILY PROTEIN [Mycobacterium bovis AF2122/97]	0.881125	gnl|CDD|23866	pfam05642, Sporozoite_P67, Sporozoite P67 surface antigen
		gnl|CDD|12403	COG3064, TolA, Membrane protein involved in colicin uptake [Cell envelope biogenesis, outer membrane]
>gi|31793801|ref|NP_856294.1| PE-PGRS FAMILY PROTEIN [Mycobacterium bovis AF2122/97]	0.86211	gnl|CDD|23866	pfam05642, Sporozoite_P67, Sporozoite P67 surface antigen
>gi|31792590|ref|NP_855083.1| PE-PGRS FAMILY PROTEIN [Mycobacterium bovis AF2122/97]	0.895234	gnl|CDD|24943	pfam06070, Herpes_UL32, Herpesvirus large structural phosphoprotein UL32
		gnl|CDD|23866	pfam05642, Sporozoite_P67, Sporozoite P67 surface antigen
		gnl|CDD|14290	COG5164, SPT5, Transcription elongation factor [Transcription]
Mycobacterium_bovis_AF212297 Cluster 2
>gi|31794689|ref|NP_857182.1| PE-PGRS FAMILY PROTEIN [Mycobacterium bovis AF2122/97]	0.905481	gnl|CDD|24943	pfam06070, Herpes_UL32, Herpesvirus large structural phosphoprotein UL32
		gnl|CDD|23866	pfam05642, Sporozoite_P67, Sporozoite P67 surface antigen
>gi|31791933|ref|NP_854426.1| PE-PGRS FAMILY PROTEIN [Mycobacterium bovis AF2122/97]	0.940791	gnl|CDD|23866	pfam05642, Sporozoite_P67, Sporozoite P67 surface antigen
>gi|31791457|ref|NP_853950.1| PE-PGRS FAMILY PROTEIN [Mycobacterium bovis AF2122/97]	0.935838	gnl|CDD|23866	pfam05642, Sporozoite_P67, Sporozoite P67 surface antigen
		gnl|CDD|17654	pfam05277, DUF726, Protein of unknown function (DUF726)
>gi|31791456|ref|NP_853949.1| PE-PGRS FAMILY PROTEIN [FIRST PART] [Mycobacterium bovis AF2122/97]	0.913455	gnl|CDD|24943	pfam06070, Herpes_UL32, Herpesvirus large structural phosphoprotein UL32
		gnl|CDD|23866	pfam05642, Sporozoite_P67, Sporozoite P67 surface antigen
>gi|31792284|ref|NP_854777.1| PE-PGRS FAMILY PROTEIN [Mycobacterium bovis AF2122/97]	0.939952	gnl|CDD|23866	pfam05642, Sporozoite_P67, Sporozoite P67 surface antigen
		gnl|CDD|14290	COG5164, SPT5, Transcription elongation factor [Transcription]
>gi|31791458|ref|NP_853951.1| PE-PGRS FAMILY PROTEIN [Mycobacterium bovis AF2122/97]	0.923406	gnl|CDD|24943	pfam06070, Herpes_UL32, Herpesvirus large structural phosphoprotein UL32
		gnl|CDD|23866	pfam05642, Sporozoite_P67, Sporozoite P67 surface antigen
>gi|31792022|ref|NP_854515.1| PE-PGRS FAMILY PROTEIN [Mycobacterium bovis AF2122/97]	0.89061	gnl|CDD|23866	pfam05642, Sporozoite_P67, Sporozoite P67 surface antigen
		gnl|CDD|14168	COG5038, COG5038, Ca2+-dependent lipid-binding protein, contains C2 domain [General function prediction only]
>gi|31791932|ref|NP_854425.1| PE-PGRS FAMILY PROTEIN [Mycobacterium bovis AF2122/97]	0.926222	gnl|CDD|14403	COG5281, COG5281, Phage-related minor tail protein [Function unknown]
		gnl|CDD|23866	pfam05642, Sporozoite_P67, Sporozoite P67 surface antigen
		gnl|CDD|17654	pfam05277, DUF726, Protein of unknown function (DUF726)
>gi|31792646|ref|NP_855139.1| PE-PGRS FAMILY PROTEIN [Mycobacterium bovis AF2122/97]	0.929208	gnl|CDD|23866	pfam05642, Sporozoite_P67, Sporozoite P67 surface antigen
>gi|31793820|ref|NP_856313.1| PE-PGRS FAMILY PROTEIN [Mycobacterium bovis AF2122/97]	0.95951	gnl|CDD|23866	pfam05642, Sporozoite_P67, Sporozoite P67 surface antigen
>gi|31792278|ref|NP_854771.1| PE-PGRS FAMILY PROTEIN [Mycobacterium bovis AF2122/97]	0.93265	gnl|CDD|24943	pfam06070, Herpes_UL32, Herpesvirus large structural phosphoprotein UL32
		gnl|CDD|23866	pfam05642, Sporozoite_P67, Sporozoite P67 surface antigen
>gi|31792259|ref|NP_854752.1| PE-PGRS FAMILY PROTEIN [Mycobacterium bovis AF2122/97]	0.931923	gnl|CDD|23866	pfam05642, Sporozoite_P67, Sporozoite P67 surface antigen
Mycobacterium_bovis_AF212297 Cluster 3
>gi|31792734|ref|NP_855227.1| PPE FAMILY PROTEIN [Mycobacterium bovis AF2122/97]	0.880689	gnl|CDD|12851	COG3523, IcmF, Uncharacterized protein conserved in bacteria [Function unknown]	gnl|CDD|35210	COG5651, COG5651, PPE-repeat proteins [Cell motility and secretion]
		gnl|CDD|14735	COG5651, COG5651, PPE-repeat proteins [Cell motility and secretion]
		gnl|CDD|14445	COG5343, COG5343, Uncharacterized protein conserved in bacteria [Function unknown]
>gi|31791942|ref|NP_854435.1| PPE FAMILY PROTEIN [Mycobacterium bovis AF2122/97]	0.821862	gnl|CDD|14735	COG5651, COG5651, PPE-repeat proteins [Cell motility and secretion]	gnl|CDD|35210	COG5651, COG5651, PPE-repeat proteins [Cell motility and secretion]
		gnl|CDD|12403	COG3064, TolA, Membrane protein involved in colicin uptake [Cell envelope biogenesis, outer membrane]
>gi|31794336|ref|NP_856829.1| PPE FAMILY PROTEIN [Mycobacterium bovis AF2122/97]	0.825394	gnl|CDD|13913	COG4775, COG4775, Outer membrane protein/protective antigen OMA87 [Cell envelope biogenesis, outer membrane]	gnl|CDD|35210	COG5651, COG5651, PPE-repeat proteins [Cell motility and secretion]
		gnl|CDD|14735	COG5651, COG5651, PPE-repeat proteins [Cell motility and secretion]
		gnl|CDD|26631	pfam06519, TolA, TolA protein
		gnl|CDD|12403	COG3064, TolA, Membrane protein involved in colicin uptake [Cell envelope biogenesis, outer membrane]
>gi|31792329|ref|NP_854822.1| PPE FAMILY PROTEIN [Mycobacterium bovis AF2122/97]	0.886205	gnl|CDD|14735	COG5651, COG5651, PPE-repeat proteins [Cell motility and secretion]
		gnl|CDD|12508	COG3170, FimV, Tfp pilus assembly protein FimV [Cell motility and secretion / Intracellular trafficking and secretion]
>gi|31793533|ref|NP_856026.1| PPE FAMILY PROTEIN [Mycobacterium bovis AF2122/97]	0.795324	gnl|CDD|14735	COG5651, COG5651, PPE-repeat proteins [Cell motility and secretion]
		gnl|CDD|26631	pfam06519, TolA, TolA protein
		gnl|CDD|12403	COG3064, TolA, Membrane protein involved in colicin uptake [Cell envelope biogenesis, outer membrane]
>gi|31794335|ref|NP_856828.1| PPE FAMILY PROTEIN [Mycobacterium bovis AF2122/97]	0.895968	gnl|CDD|14735	COG5651, COG5651, PPE-repeat proteins [Cell motility and secretion]	gnl|CDD|35210	COG5651, COG5651, PPE-repeat proteins [Cell motility and secretion]
		gnl|CDD|26631	pfam06519, TolA, TolA protein
		gnl|CDD|12403	COG3064, TolA, Membrane protein involved in colicin uptake [Cell envelope biogenesis, outer membrane]
>gi|31794709|ref|NP_857202.1| PPE FAMILY PROTEIN [Mycobacterium bovis AF2122/97]	0.901976	gnl|CDD|14735	COG5651, COG5651, PPE-repeat proteins [Cell motility and secretion]	gnl|CDD|35210	COG5651, COG5651, PPE-repeat proteins [Cell motility and secretion]
		gnl|CDD|12403	COG3064, TolA, Membrane protein involved in colicin uptake [Cell envelope biogenesis, outer membrane]
>gi|31794734|ref|NP_857227.1| PPE FAMILY PROTEIN [Mycobacterium bovis AF2122/97]	0.912379	gnl|CDD|14735	COG5651, COG5651, PPE-repeat proteins [Cell motility and secretion]	gnl|CDD|35210	COG5651, COG5651, PPE-repeat proteins [Cell motility and secretion]
		gnl|CDD|12403	COG3064, TolA, Membrane protein involved in colicin uptake [Cell envelope biogenesis, outer membrane]
Mycobacterium_bovis_AF212297 Cluster 4
>gi|31792104|ref|NP_854597.1| PE FAMILY PROTEIN [Mycobacterium bovis AF2122/97]	0.66195
>gi|31792388|ref|NP_854881.1| PE FAMILY PROTEIN [Mycobacterium bovis AF2122/97]	0.828666
>gi|31792976|ref|NP_855469.1| PE FAMILY PROTEIN [Mycobacterium bovis AF2122/97]	0.699456
>gi|31792979|ref|NP_855472.1| PE FAMILY PROTEIN [Mycobacterium bovis AF2122/97]	0.717204
>gi|31792995|ref|NP_855488.1| PE FAMILY PROTEIN [Mycobacterium bovis AF2122/97]	0.698021
>gi|31794651|ref|NP_857144.1| PE FAMILY PROTEIN [Mycobacterium bovis AF2122/97]	0.734022
Mycobacterium_bovis_AF212297 Cluster 5
>gi|31792989|ref|NP_855482.1| PPE FAMILY PROTEIN [Mycobacterium bovis AF2122/97]	0.685907	gnl|CDD|14735	COG5651, COG5651, PPE-repeat proteins [Cell motility and secretion]	gnl|CDD|35210	COG5651, COG5651, PPE-repeat proteins [Cell motility and secretion]
>gi|31792997|ref|NP_855490.1| PPE FAMILY PROTEIN [Mycobacterium bovis AF2122/97]	0.6701	gnl|CDD|14735	COG5651, COG5651, PPE-repeat proteins [Cell motility and secretion]	gnl|CDD|35210	COG5651, COG5651, PPE-repeat proteins [Cell motility and secretion]
>gi|31792996|ref|NP_855489.1| PPE FAMILY PROTEIN [Mycobacterium bovis AF2122/97]	0.868184	gnl|CDD|14735	COG5651, COG5651, PPE-repeat proteins [Cell motility and secretion]	gnl|CDD|35210	COG5651, COG5651, PPE-repeat proteins [Cell motility and secretion]
>gi|31792977|ref|NP_855470.1| PPE FAMILY PROTEIN [Mycobacterium bovis AF2122/97]	0.866196	gnl|CDD|14735	COG5651, COG5651, PPE-repeat proteins [Cell motility and secretion]	gnl|CDD|35210	COG5651, COG5651, PPE-repeat proteins [Cell motility and secretion]
>gi|31792891|ref|NP_855384.1| PPE FAMILY PROTEIN [Mycobacterium bovis AF2122/97]	0.845663	gnl|CDD|14735	COG5651, COG5651, PPE-repeat proteins [Cell motility and secretion]	gnl|CDD|35210	COG5651, COG5651, PPE-repeat proteins [Cell motility and secretion]
Mycobacterium_bovis_AF212297 Cluster 6
>gi|31794684|ref|NP_857177.1| PE-PGRS FAMILY PROTEIN [Mycobacterium bovis AF2122/97]	0.973265	gnl|CDD|24943	pfam06070, Herpes_UL32, Herpesvirus large structural phosphoprotein UL32
		gnl|CDD|23866	pfam05642, Sporozoite_P67, Sporozoite P67 surface antigen
		gnl|CDD|17654	pfam05277, DUF726, Protein of unknown function (DUF726)
>gi|31792644|ref|NP_855137.1| PE-PGRS FAMILY PROTEIN [Mycobacterium bovis AF2122/97]	0.983157	gnl|CDD|24142	pfam05918, API5, Apoptosis inhibitory protein 5 (API5)
		gnl|CDD|23866	pfam05642, Sporozoite_P67, Sporozoite P67 surface antigen
>gi|31794683|ref|NP_857176.1| PE-PGRS FAMILY PROTEIN [Mycobacterium bovis AF2122/97]	0.981902	gnl|CDD|24943	pfam06070, Herpes_UL32, Herpesvirus large structural phosphoprotein UL32
		gnl|CDD|23650	pfam05424, Duffy_binding, Plasmodium Duffy binding protein
		gnl|CDD|23866	pfam05642, Sporozoite_P67, Sporozoite P67 surface antigen
>gi|31791760|ref|NP_854253.1| PE-PGRS FAMILY PROTEIN [Mycobacterium bovis AF2122/97]	0.97871	gnl|CDD|24943	pfam06070, Herpes_UL32, Herpesvirus large structural phosphoprotein UL32
		gnl|CDD|23650	pfam05424, Duffy_binding, Plasmodium Duffy binding protein
		gnl|CDD|23866	pfam05642, Sporozoite_P67, Sporozoite P67 surface antigen
Mycobacterium_bovis_AF212297 Cluster 7
>gi|31792581|ref|NP_855074.1| PPE FAMILY PROTEIN [Mycobacterium bovis AF2122/97]	0.41496	gnl|CDD|14735	COG5651, COG5651, PPE-repeat proteins [Cell motility and secretion]	gnl|CDD|35210	COG5651, COG5651, PPE-repeat proteins [Cell motility and secretion]
>gi|31791459|ref|NP_853952.1| PPE FAMILY PROTEIN [Mycobacterium bovis AF2122/97]	0.439736	gnl|CDD|14735	COG5651, COG5651, PPE-repeat proteins [Cell motility and secretion]	gnl|CDD|35210	COG5651, COG5651, PPE-repeat proteins [Cell motility and secretion]
>gi|31791631|ref|NP_854124.1| PPE FAMILY PROTEIN [Mycobacterium bovis AF2122/97]	0.54087	gnl|CDD|14735	COG5651, COG5651, PPE-repeat proteins [Cell motility and secretion]	gnl|CDD|35210	COG5651, COG5651, PPE-repeat proteins [Cell motility and secretion]
		gnl|CDD|5084	pfam03326, Herpes_TAF50, Herpesvirus transcription activation factor (transactivator)
Mycobacterium_bovis_AF212297 Cluster 8
>gi|31794068|ref|NP_856561.1| PPE FAMILY PROTEIN [Mycobacterium bovis AF2122/97]	0.706643	gnl|CDD|14735	COG5651, COG5651, PPE-repeat proteins [Cell motility and secretion]	gnl|CDD|35210	COG5651, COG5651, PPE-repeat proteins [Cell motility and secretion]
>gi|31792975|ref|NP_855468.1| PPE FAMILY PROTEIN [Mycobacterium bovis AF2122/97]	0.425145	gnl|CDD|14735	COG5651, COG5651, PPE-repeat proteins [Cell motility and secretion]	gnl|CDD|35210	COG5651, COG5651, PPE-repeat proteins [Cell motility and secretion]
>gi|31792978|ref|NP_855471.1| PPE FAMILY PROTEIN [Mycobacterium bovis AF2122/97]	0.581009	gnl|CDD|14735	COG5651, COG5651, PPE-repeat proteins [Cell motility and secretion]	gnl|CDD|35210	COG5651, COG5651, PPE-repeat proteins [Cell motility and secretion]
Mycobacterium_bovis_AF212297 Cluster 9
>gi|31792557|ref|NP_855050.1| PPE FAMILY PROTEIN [Mycobacterium bovis AF2122/97]	0.843945	gnl|CDD|14735	COG5651, COG5651, PPE-repeat proteins [Cell motility and secretion]	gnl|CDD|35210	COG5651, COG5651, PPE-repeat proteins [Cell motility and secretion]
>gi|31794652|ref|NP_857145.1| PE FAMILY PROTEIN [Mycobacterium bovis AF2122/97]	0.845025	gnl|CDD|14735	COG5651, COG5651, PPE-repeat proteins [Cell motility and secretion]	gnl|CDD|35210	COG5651, COG5651, PPE-repeat proteins [Cell motility and secretion]
>gi|31792389|ref|NP_854882.1| PPE FAMILY PROTEIN [Mycobacterium bovis AF2122/97]	0.83484	gnl|CDD|14735	COG5651, COG5651, PPE-repeat proteins [Cell motility and secretion]	gnl|CDD|35210	COG5651, COG5651, PPE-repeat proteins [Cell motility and secretion]
Mycobacterium_bovis_AF212297 Cluster 10
>gi|31793943|ref|NP_856436.1| PPE FAMILY PROTEIN [Mycobacterium bovis AF2122/97]	0.7483	gnl|CDD|14735	COG5651, COG5651, PPE-repeat proteins [Cell motility and secretion]	gnl|CDD|35210	COG5651, COG5651, PPE-repeat proteins [Cell motility and secretion]
>gi|31792231|ref|NP_854724.1| PPE FAMILY PROTEIN [Mycobacterium bovis AF2122/97]	0.632177	gnl|CDD|14735	COG5651, COG5651, PPE-repeat proteins [Cell motility and secretion]	gnl|CDD|35210	COG5651, COG5651, PPE-repeat proteins [Cell motility and secretion]
>gi|31793945|ref|NP_856438.1| PPE FAMILY PROTEIN [Mycobacterium bovis AF2122/97]	0.716652	gnl|CDD|14735	COG5651, COG5651, PPE-repeat proteins [Cell motility and secretion]	gnl|CDD|35210	COG5651, COG5651, PPE-repeat proteins [Cell motility and secretion]
Mycobacterium_bovis_AF212297 Cluster 11
>gi|31794200|ref|NP_856693.1| PE FAMILY PROTEIN [Mycobacterium bovis AF2122/97]	0.625462
>gi|31791464|ref|NP_853957.1| PE FAMILY PROTEIN [Mycobacterium bovis AF2122/97]	0.650014
>gi|31792580|ref|NP_855073.1| PE FAMILY PROTEIN [Mycobacterium bovis AF2122/97]	0.488422
Mycobacterium_bovis_AF212297 Cluster 12
>gi|31792948|ref|NP_855441.1| PE-PGRS FAMILY PROTEIN WAG22B [SECOND PART] [Mycobacterium bovis AF2122/97]	0.937466	gnl|CDD|23866	pfam05642, Sporozoite_P67, Sporozoite P67 surface antigen
		gnl|CDD|17654	pfam05277, DUF726, Protein of unknown function (DUF726)
>gi|31792021|ref|NP_854514.1| PE-PGRS FAMILY PROTEIN [Mycobacterium bovis AF2122/97]	0.950488	gnl|CDD|14041	COG4907, COG4907, Predicted membrane protein [Function unknown]
		gnl|CDD|24943	pfam06070, Herpes_UL32, Herpesvirus large structural phosphoprotein UL32
		gnl|CDD|23866	pfam05642, Sporozoite_P67, Sporozoite P67 surface antigen
Mycobacterium_bovis_AF212297 Cluster 13
>gi|31793532|ref|NP_856025.1| PPE FAMILY PROTEIN [Mycobacterium bovis AF2122/97]	0.842406	gnl|CDD|14735	COG5651, COG5651, PPE-repeat proteins [Cell motility and secretion]	gnl|CDD|35210	COG5651, COG5651, PPE-repeat proteins [Cell motility and secretion]
		gnl|CDD|12403	COG3064, TolA, Membrane protein involved in colicin uptake [Cell envelope biogenesis, outer membrane]
>gi|31794533|ref|NP_857026.1| PPE FAMILY PROTEIN [FIRST PART] [Mycobacterium bovis AF2122/97]	0.853337	gnl|CDD|14735	COG5651, COG5651, PPE-repeat proteins [Cell motility and secretion]
		gnl|CDD|23866	pfam05642, Sporozoite_P67, Sporozoite P67 surface antigen
Mycobacterium_bovis_AF212297 Cluster 14
>gi|31794195|ref|NP_856688.1| PPE FAMILY PROTEIN [Mycobacterium bovis AF2122/97]	0.275657	gnl|CDD|14735	COG5651, COG5651, PPE-repeat proteins [Cell motility and secretion]	gnl|CDD|35210	COG5651, COG5651, PPE-repeat proteins [Cell motility and secretion]
>gi|31794199|ref|NP_856692.1| PPE FAMILY PROTEIN [Mycobacterium bovis AF2122/97]	0.399632	gnl|CDD|14735	COG5651, COG5651, PPE-repeat proteins [Cell motility and secretion]	gnl|CDD|35210	COG5651, COG5651, PPE-repeat proteins [Cell motility and secretion]
Mycobacterium_bovis_AF212297 Cluster 15
>gi|31794311|ref|NP_856804.1| PPE FAMILY PROTEIN [Mycobacterium bovis AF2122/97]	0.828687	gnl|CDD|14735	COG5651, COG5651, PPE-repeat proteins [Cell motility and secretion]	gnl|CDD|35210	COG5651, COG5651, PPE-repeat proteins [Cell motility and secretion]
>gi|31794312|ref|NP_856805.1| PPE FAMILY PROTEIN [Mycobacterium bovis AF2122/97]	0.80122	gnl|CDD|14735	COG5651, COG5651, PPE-repeat proteins [Cell motility and secretion]	gnl|CDD|35210	COG5651, COG5651, PPE-repeat proteins [Cell motility and secretion]
Mycobacterium_bovis_AF212297 Cluster 16
>gi|31792662|ref|NP_855155.1| PE-PGRS FAMILY PROTEIN [Mycobacterium bovis AF2122/97]	0.755376	gnl|CDD|23866	pfam05642, Sporozoite_P67, Sporozoite P67 surface antigen
>gi|31793574|ref|NP_856067.1| PE-PGRS FAMILY PROTEIN [Mycobacterium bovis AF2122/97]	0.910636	gnl|CDD|14041	COG4907, COG4907, Predicted membrane protein [Function unknown]
		gnl|CDD|23866	pfam05642, Sporozoite_P67, Sporozoite P67 surface antigen
		gnl|CDD|17654	pfam05277, DUF726, Protein of unknown function (DUF726)
Mycobacterium_bovis_AF212297 Cluster 17
>gi|31792232|ref|NP_854725.1| PE FAMILY PROTEIN [Mycobacterium bovis AF2122/97]	0.833208
>gi|31793944|ref|NP_856437.1| PE FAMILY PROTEIN [Mycobacterium bovis AF2122/97]	0.792459
Mycobacterium_bovis_AF212297 Cluster 18
>gi|31791345|ref|NP_853838.1| CONSERVED HYPOTHETICAL INTEGRAL MEMBRANE PROTEIN YRBE1A [Mycobacterium bovis AF2122/97]	0.443489	gnl|CDD|8287	pfam02405, DUF140, Domain of unknown function DUF140	gnl|CDD|42383	pfam02405, DUF140, Domain of unknown function DUF140
>gi|31791769|ref|NP_854262.1| CONSERVED HYPOTHETICAL INTEGRAL MEMBRANE PROTEIN YRBE2A [Mycobacterium bovis AF2122/97]	0.397099	gnl|CDD|8287	pfam02405, DUF140, Domain of unknown function DUF140	gnl|CDD|42383	pfam02405, DUF140, Domain of unknown function DUF140
Mycobacterium_bovis_AF212297 Cluster 19
>gi|31792774|ref|NP_855267.1| Partial REP13E12 repeat protein [Mycobacterium bovis AF2122/97]	0.207934
>gi|31794642|ref|NP_857135.1| hypothetical protein Mb3495 [Mycobacterium bovis AF2122/97]	0.201798
Mycobacterium_bovis_AF212297 Cluster 20
>gi|31793260|ref|NP_855753.1| hypothetical protein Mb2103c [Mycobacterium bovis AF2122/97]	0.701786
>gi|31793143|ref|NP_855636.1| hypothetical protein Mb1986c [Mycobacterium bovis AF2122/97]	0.670027
Mycobacterium_bovis_AF212297 Cluster 21
>gi|31792157|ref|NP_854650.1| hypothetical protein Mb0993 [Mycobacterium bovis AF2122/97]	0.432794
>gi|31793173|ref|NP_855666.1| hypothetical protein Mb2016c [Mycobacterium bovis AF2122/97]	0.262846
Mycobacterium_bovis_AF212297 Cluster 22
>gi|31791466|ref|NP_853959.1| hypothetical protein Mb0295 [Mycobacterium bovis AF2122/97]	0.758457
>gi|31794198|ref|NP_856691.1| PE FAMILY PROTEIN [Mycobacterium bovis AF2122/97]	0.759113
Mycobacterium_bovis_AF212297 Cluster 23
>gi|31794538|ref|NP_857031.1| hypothetical protein Mb3390c [Mycobacterium bovis AF2122/97]	0.226126
>gi|31794529|ref|NP_857022.1| hypothetical protein Mb3378c [Mycobacterium bovis AF2122/97]	0.251286
Mycobacterium_tuberculosis_CDC1551 Cluster 1
>gi|15842175|ref|NP_337212.1| PE_PGRS family protein [Mycobacterium tuberculosis CDC1551]	0.948167	gnl|CDD|23866	pfam05642, Sporozoite_P67, Sporozoite P67 surface antigen
>gi|15840160|ref|NP_335197.1| PE_PGRS family protein [Mycobacterium tuberculosis CDC1551]	-	gnl|CDD|14403	COG5281, COG5281, Phage-related minor tail protein [Function unknown]
		gnl|CDD|23866	pfam05642, Sporozoite_P67, Sporozoite P67 surface antigen
>gi|15840158|ref|NP_335195.1| PE_PGRS family protein [Mycobacterium tuberculosis CDC1551]	0.927168	gnl|CDD|14403	COG5281, COG5281, Phage-related minor tail protein [Function unknown]
		gnl|CDD|24943	pfam06070, Herpes_UL32, Herpesvirus large structural phosphoprotein UL32
		gnl|CDD|26631	pfam06519, TolA, TolA protein
		gnl|CDD|23866	pfam05642, Sporozoite_P67, Sporozoite P67 surface antigen
		gnl|CDD|17654	pfam05277, DUF726, Protein of unknown function (DUF726)
>gi|15840912|ref|NP_335949.1| PE_PGRS family protein [Mycobacterium tuberculosis CDC1551]	0.913672	gnl|CDD|23866	pfam05642, Sporozoite_P67, Sporozoite P67 surface antigen
		gnl|CDD|14290	COG5164, SPT5, Transcription elongation factor [Transcription]
>gi|15842014|ref|NP_337051.1| PE_PGRS family protein [Mycobacterium tuberculosis CDC1551]	0.920941	gnl|CDD|24943	pfam06070, Herpes_UL32, Herpesvirus large structural phosphoprotein UL32
		gnl|CDD|23866	pfam05642, Sporozoite_P67, Sporozoite P67 surface antigen
>gi|15840500|ref|NP_335537.1| PE_PGRS family protein [Mycobacterium tuberculosis CDC1551]	0.905104	gnl|CDD|24142	pfam05918, API5, Apoptosis inhibitory protein 5 (API5)
		gnl|CDD|23866	pfam05642, Sporozoite_P67, Sporozoite P67 surface antigen
		gnl|CDD|17654	pfam05277, DUF726, Protein of unknown function (DUF726)
>gi|15841273|ref|NP_336310.1| PE_PGRS family protein [Mycobacterium tuberculosis CDC1551]	-	gnl|CDD|24142	pfam05918, API5, Apoptosis inhibitory protein 5 (API5)
		gnl|CDD|23866	pfam05642, Sporozoite_P67, Sporozoite P67 surface antigen
>gi|15840530|ref|NP_335567.1| PE_PGRS family protein [Mycobacterium tuberculosis CDC1551]	0.919595	gnl|CDD|23866	pfam05642, Sporozoite_P67, Sporozoite P67 surface antigen
>gi|15839683|ref|NP_334720.1| PE_PGRS family protein [Mycobacterium tuberculosis CDC1551]	0.85214	gnl|CDD|26631	pfam06519, TolA, TolA protein
		gnl|CDD|23866	pfam05642, Sporozoite_P67, Sporozoite P67 surface antigen
>gi|15840285|ref|NP_335322.1| PE_PGRS family protein [Mycobacterium tuberculosis CDC1551]	0.922315	gnl|CDD|23866	pfam05642, Sporozoite_P67, Sporozoite P67 surface antigen
>gi|15840688|ref|NP_335725.1| PE_PGRS family protein [Mycobacterium tuberculosis CDC1551]	0.863082	gnl|CDD|23866	pfam05642, Sporozoite_P67, Sporozoite P67 surface antigen
>gi|15843203|ref|NP_338240.1| PE_PGRS family protein [Mycobacterium tuberculosis CDC1551]	0.888895
>gi|15839505|ref|NP_334542.1| PE_PGRS family protein [Mycobacterium tuberculosis CDC1551]	-	gnl|CDD|23866	pfam05642, Sporozoite_P67, Sporozoite P67 surface antigen
>gi|15840502|ref|NP_335539.1| PE_PGRS family protein [Mycobacterium tuberculosis CDC1551]	0.911041	gnl|CDD|23866	pfam05642, Sporozoite_P67, Sporozoite P67 surface antigen
>gi|15841654|ref|NP_336691.1| PE_PGRS family protein [Mycobacterium tuberculosis CDC1551]	0.847578	gnl|CDD|24943	pfam06070, Herpes_UL32, Herpesvirus large structural phosphoprotein UL32
		gnl|CDD|23866	pfam05642, Sporozoite_P67, Sporozoite P67 surface antigen
>gi|15841308|ref|NP_336345.1| PE_PGRS family protein [Mycobacterium tuberculosis CDC1551]	0.881862	gnl|CDD|23866	pfam05642, Sporozoite_P67, Sporozoite P67 surface antigen
		gnl|CDD|12403	COG3064, TolA, Membrane protein involved in colicin uptake [Cell envelope biogenesis, outer membrane]
>gi|15841288|ref|NP_336325.1| PE_PGRS family protein [Mycobacterium tuberculosis CDC1551]	0.847963	gnl|CDD|23866	pfam05642, Sporozoite_P67, Sporozoite P67 surface antigen
Mycobacterium_tuberculosis_CDC1551 Cluster 2
>gi|15840169|ref|NP_335206.1| PPE family protein [Mycobacterium tuberculosis CDC1551]	0.81132	gnl|CDD|14735	COG5651, COG5651, PPE-repeat proteins [Cell motility and secretion]	gnl|CDD|35210	COG5651, COG5651, PPE-repeat proteins [Cell motility and secretion]
		gnl|CDD|12403	COG3064, TolA, Membrane protein involved in colicin uptake [Cell envelope biogenesis, outer membrane]
>gi|15840574|ref|NP_335611.1| PPE family protein [Mycobacterium tuberculosis CDC1551]	0.891225	gnl|CDD|14735	COG5651, COG5651, PPE-repeat proteins [Cell motility and secretion]
		gnl|CDD|12508	COG3170, FimV, Tfp pilus assembly protein FimV [Cell motility and secretion / Intracellular trafficking and secretion]
>gi|15841865|ref|NP_336902.1| PPE family protein [Mycobacterium tuberculosis CDC1551]	0.870148	gnl|CDD|14735	COG5651, COG5651, PPE-repeat proteins [Cell motility and secretion]
		gnl|CDD|29429	cd01097, Tetrahydromethanopterin_reductase, N5,N10-methylenetetrahydromethanopterin reductase (Mer) catalyzes the reduction of N5,N10-methylenetetrahydromethanopterin with reduced coenzyme F420 to N5-methyltetrahydromethanopterin and oxidized coenzyme F420
		gnl|CDD|12403	COG3064, TolA, Membrane protein involved in colicin uptake [Cell envelope biogenesis, outer membrane]
>gi|15841868|ref|NP_336905.1| PPE family protein [Mycobacterium tuberculosis CDC1551]	0.797832	gnl|CDD|14735	COG5651, COG5651, PPE-repeat proteins [Cell motility and secretion]
		gnl|CDD|26631	pfam06519, TolA, TolA protein
		gnl|CDD|12403	COG3064, TolA, Membrane protein involved in colicin uptake [Cell envelope biogenesis, outer membrane]
>gi|15842735|ref|NP_337772.1| PPE family protein [Mycobacterium tuberculosis CDC1551]	0.894935	gnl|CDD|14735	COG5651, COG5651, PPE-repeat proteins [Cell motility and secretion]	gnl|CDD|35210	COG5651, COG5651, PPE-repeat proteins [Cell motility and secretion]
		gnl|CDD|26631	pfam06519, TolA, TolA protein
		gnl|CDD|12403	COG3064, TolA, Membrane protein involved in colicin uptake [Cell envelope biogenesis, outer membrane]
>gi|15843145|ref|NP_338182.1| PPE family protein [Mycobacterium tuberculosis CDC1551]	0.901976	gnl|CDD|14735	COG5651, COG5651, PPE-repeat proteins [Cell motility and secretion]	gnl|CDD|35210	COG5651, COG5651, PPE-repeat proteins [Cell motility and secretion]
		gnl|CDD|12403	COG3064, TolA, Membrane protein involved in colicin uptake [Cell envelope biogenesis, outer membrane]
Mycobacterium_tuberculosis_CDC1551 Cluster 3
>gi|15841589|ref|NP_336626.1| PE family-related protein [Mycobacterium tuberculosis CDC1551]	0.914534	gnl|CDD|23866	pfam05642, Sporozoite_P67, Sporozoite P67 surface antigen
>gi|15842155|ref|NP_337192.1| PE_PGRS family protein [Mycobacterium tuberculosis CDC1551]	0.845621	gnl|CDD|23866	pfam05642, Sporozoite_P67, Sporozoite P67 surface antigen
>gi|15842281|ref|NP_337318.1| PE_PGRS family protein [Mycobacterium tuberculosis CDC1551]	0.876941	gnl|CDD|23866	pfam05642, Sporozoite_P67, Sporozoite P67 surface antigen
>gi|15843208|ref|NP_338245.1| PE_PGRS family protein [Mycobacterium tuberculosis CDC1551]	0.860775	gnl|CDD|24943	pfam06070, Herpes_UL32, Herpesvirus large structural phosphoprotein UL32
		gnl|CDD|23866	pfam05642, Sporozoite_P67, Sporozoite P67 surface antigen
>gi|15840928|ref|NP_335965.1| PE_PGRS family protein [Mycobacterium tuberculosis CDC1551]	0.681277	gnl|CDD|23866	pfam05642, Sporozoite_P67, Sporozoite P67 surface antigen
Mycobacterium_tuberculosis_CDC1551 Cluster 4
>gi|15840337|ref|NP_335374.1| PE family protein [Mycobacterium tuberculosis CDC1551]	0.66195
>gi|15841256|ref|NP_336293.1| PE family protein [Mycobacterium tuberculosis CDC1551]	0.699456
>gi|15841276|ref|NP_336313.1| PE family protein [Mycobacterium tuberculosis CDC1551]	0.698021
>gi|15843234|ref|NP_338271.1| PE family protein [Mycobacterium tuberculosis CDC1551]	0.755865
>gi|15843089|ref|NP_338126.1| PE family protein [Mycobacterium tuberculosis CDC1551]	0.729708
Mycobacterium_tuberculosis_CDC1551 Cluster 5
>gi|15840909|ref|NP_335946.1| PE_PGRS family protein [Mycobacterium tuberculosis CDC1551]	-	gnl|CDD|24142	pfam05918, API5, Apoptosis inhibitory protein 5 (API5)
		gnl|CDD|23866	pfam05642, Sporozoite_P67, Sporozoite P67 surface antigen
>gi|15843119|ref|NP_338156.1| PE_PGRS family protein [Mycobacterium tuberculosis CDC1551]	0.98195	gnl|CDD|24943	pfam06070, Herpes_UL32, Herpesvirus large structural phosphoprotein UL32
		gnl|CDD|23650	pfam05424, Duffy_binding, Plasmodium Duffy binding protein
		gnl|CDD|23866	pfam05642, Sporozoite_P67, Sporozoite P67 surface antigen
>gi|15839979|ref|NP_335016.1| PE_PGRS family protein [Mycobacterium tuberculosis CDC1551]	0.978824	gnl|CDD|24943	pfam06070, Herpes_UL32, Herpesvirus large structural phosphoprotein UL32
		gnl|CDD|23650	pfam05424, Duffy_binding, Plasmodium Duffy binding protein
		gnl|CDD|23866	pfam05642, Sporozoite_P67, Sporozoite P67 surface antigen
Mycobacterium_tuberculosis_CDC1551 Cluster 6
>gi|15841257|ref|NP_336294.1| PPE family protein [Mycobacterium tuberculosis CDC1551]	0.860597	gnl|CDD|14735	COG5651, COG5651, PPE-repeat proteins [Cell motility and secretion]	gnl|CDD|35210	COG5651, COG5651, PPE-repeat proteins [Cell motility and secretion]
>gi|15841277|ref|NP_336314.1| PPE family protein [Mycobacterium tuberculosis CDC1551]	0.868622	gnl|CDD|14735	COG5651, COG5651, PPE-repeat proteins [Cell motility and secretion]	gnl|CDD|35210	COG5651, COG5651, PPE-repeat proteins [Cell motility and secretion]
>gi|15841163|ref|NP_336200.1| PPE family protein [Mycobacterium tuberculosis CDC1551]	0.843666	gnl|CDD|14735	COG5651, COG5651, PPE-repeat proteins [Cell motility and secretion]	gnl|CDD|35210	COG5651, COG5651, PPE-repeat proteins [Cell motility and secretion]
Mycobacterium_tuberculosis_CDC1551 Cluster 7
>gi|15840818|ref|NP_335855.1| PPE family protein [Mycobacterium tuberculosis CDC1551]	0.815277	gnl|CDD|14735	COG5651, COG5651, PPE-repeat proteins [Cell motility and secretion]	gnl|CDD|35210	COG5651, COG5651, PPE-repeat proteins [Cell motility and secretion]
>gi|15843090|ref|NP_338127.1| PPE family protein [Mycobacterium tuberculosis CDC1551]	-	gnl|CDD|14735	COG5651, COG5651, PPE-repeat proteins [Cell motility and secretion]	gnl|CDD|35210	COG5651, COG5651, PPE-repeat proteins [Cell motility and secretion]
>gi|15840640|ref|NP_335677.1| PPE family protein [Mycobacterium tuberculosis CDC1551]	0.825174	gnl|CDD|14735	COG5651, COG5651, PPE-repeat proteins [Cell motility and secretion]	gnl|CDD|35210	COG5651, COG5651, PPE-repeat proteins [Cell motility and secretion]
Mycobacterium_tuberculosis_CDC1551 Cluster 8
>gi|15840845|ref|NP_335882.1| PPE family protein [Mycobacterium tuberculosis CDC1551]	0.418004	gnl|CDD|14735	COG5651, COG5651, PPE-repeat proteins [Cell motility and secretion]	gnl|CDD|35210	COG5651, COG5651, PPE-repeat proteins [Cell motility and secretion]
>gi|15839841|ref|NP_334878.1| PPE family protein [Mycobacterium tuberculosis CDC1551]	0.57384	gnl|CDD|14735	COG5651, COG5651, PPE-repeat proteins [Cell motility and secretion]	gnl|CDD|35210	COG5651, COG5651, PPE-repeat proteins [Cell motility and secretion]
		gnl|CDD|5084	pfam03326, Herpes_TAF50, Herpesvirus transcription activation factor (transactivator)
Mycobacterium_tuberculosis_CDC1551 Cluster 9
>gi|15842434|ref|NP_337471.1| PPE family protein [Mycobacterium tuberculosis CDC1551]	0.706643	gnl|CDD|14735	COG5651, COG5651, PPE-repeat proteins [Cell motility and secretion]	gnl|CDD|35210	COG5651, COG5651, PPE-repeat proteins [Cell motility and secretion]
>gi|15841259|ref|NP_336296.1| PPE family protein [Mycobacterium tuberculosis CDC1551]	0.560887	gnl|CDD|14735	COG5651, COG5651, PPE-repeat proteins [Cell motility and secretion]	gnl|CDD|35210	COG5651, COG5651, PPE-repeat proteins [Cell motility and secretion]
Mycobacterium_tuberculosis_CDC1551 Cluster 10
>gi|15841861|ref|NP_336898.1| PPE family protein [Mycobacterium tuberculosis CDC1551]	0.704984	gnl|CDD|14735	COG5651, COG5651, PPE-repeat proteins [Cell motility and secretion]	gnl|CDD|35210	COG5651, COG5651, PPE-repeat proteins [Cell motility and secretion]
>gi|15842698|ref|NP_337735.1| PPE family protein [Mycobacterium tuberculosis CDC1551]	0.563907	gnl|CDD|14735	COG5651, COG5651, PPE-repeat proteins [Cell motility and secretion]	gnl|CDD|35210	COG5651, COG5651, PPE-repeat proteins [Cell motility and secretion]
Mycobacterium_tuberculosis_CDC1551 Cluster 11
>gi|15840189|ref|NP_335226.1| hypothetical protein MT0798 [Mycobacterium tuberculosis CDC1551]	0.692829	gnl|CDD|11220	COG1506, DAP2, Dipeptidyl aminopeptidases/acylaminoacyl-peptidases [Amino acid transport and metabolism]	gnl|CDD|31695	COG1506, DAP2, Dipeptidyl aminopeptidases/acylaminoacyl-peptidases [Amino acid transport and metabolism]
		gnl|CDD|10497	COG0627, COG0627, Predicted esterase [General function prediction only]	gnl|CDD|30972	COG0627, COG0627, Predicted esterase [General function prediction only]
		gnl|CDD|12053	COG2382, Fes, Enterochelin esterase and related enzymes [Inorganic ion transport and metabolism]	gnl|CDD|40836	pfam00756, Esterase, Putative esterase
		gnl|CDD|12172	COG2819, COG2819, Predicted hydrolase of the alpha/beta superfamily [General function prediction only]
		gnl|CDD|25605	pfam00756, Esterase, Putative esterase
>gi|15839913|ref|NP_334950.1| hypothetical protein MT0541 [Mycobacterium tuberculosis CDC1551]	0.334657	gnl|CDD|10497	COG0627, COG0627, Predicted esterase [General function prediction only]	gnl|CDD|32528	COG2382, Fes, Enterochelin esterase and related enzymes [Inorganic ion transport and metabolism]
		gnl|CDD|12053	COG2382, Fes, Enterochelin esterase and related enzymes [Inorganic ion transport and metabolism]
		gnl|CDD|25605	pfam00756, Esterase, Putative esterase
Mycobacterium_tuberculosis_CDC1551 Cluster 12
>gi|15840469|ref|NP_335506.1| PE family protein [Mycobacterium tuberculosis CDC1551]	0.833208
>gi|15842307|ref|NP_337344.1| PE family protein [Mycobacterium tuberculosis CDC1551]	0.797687
Mycobacterium_tuberculosis_CDC1551 Cluster 13
>gi|15839545|ref|NP_334582.1| hypothetical protein MT0176 [Mycobacterium tuberculosis CDC1551]	0.443489	gnl|CDD|8287	pfam02405, DUF140, Domain of unknown function DUF140	gnl|CDD|42383	pfam02405, DUF140, Domain of unknown function DUF140
>gi|15839989|ref|NP_335026.1| hypothetical protein MT0616 [Mycobacterium tuberculosis CDC1551]	0.397099	gnl|CDD|8287	pfam02405, DUF140, Domain of unknown function DUF140	gnl|CDD|42383	pfam02405, DUF140, Domain of unknown function DUF140
Mycobacterium_tuberculosis_CDC1551 Cluster 14
>gi|15841040|ref|NP_336077.1| hypothetical protein MT1623 [Mycobacterium tuberculosis CDC1551]	0.207934
>gi|15843061|ref|NP_338098.1| hypothetical protein MT3572 [Mycobacterium tuberculosis CDC1551]	0.182253
Mycobacterium_tuberculosis_CDC1551 Cluster 15
>gi|15839671|ref|NP_334708.1| PE family protein [Mycobacterium tuberculosis CDC1551]	0.650014
>gi|15840844|ref|NP_335881.1| PE family protein [Mycobacterium tuberculosis CDC1551]	0.488422
Mycobacterium_tuberculosis_CDC1551 Cluster 16
>gi|15842583|ref|NP_337620.1| PE family protein [Mycobacterium tuberculosis CDC1551]	0.643296
>gi|15839673|ref|NP_334710.1| PE family protein [Mycobacterium tuberculosis CDC1551]	0.758457
Mycobacterium_tuberculosis_CDC1551 Cluster 17
>gi|15842951|ref|NP_337988.1| hypothetical protein MT3463 [Mycobacterium tuberculosis CDC1551]	0.226126
>gi|15842943|ref|NP_337980.1| hypothetical protein MT3450 [Mycobacterium tuberculosis CDC1551]	0.251286
Mycobacterium_tuberculosis_CDC1551 Cluster 18
>gi|15842535|ref|NP_337572.1| hypothetical protein MT3058.1 [Mycobacterium tuberculosis CDC1551]	-
>gi|15842536|ref|NP_337573.1| hypothetical protein MT3058.2 [Mycobacterium tuberculosis CDC1551]	0.402532
Mycobacterium_avium_subsp_paratuberculosis_K-10 Cluster 1
>gi|41406132|ref|NP_958968.1| hypothetical protein MAP0034 [Mycobacterium avium subsp. paratuberculosis K-10]	0.175226	gnl|CDD|12874	COG3547, COG3547, Transposase and inactivated derivatives [DNA replication, recombination, and repair]	gnl|CDD|42350	pfam02371, Transposase_20, Transposase IS116/IS110/IS902 family
		gnl|CDD|17139	pfam02371, Transposase_20, Transposase IS116/IS110/IS902 family	gnl|CDD|41593	pfam01548, Transposase_9, Transposase
		gnl|CDD|16990	pfam01548, Transposase_9, Transposase
>gi|41406257|ref|NP_959093.1| hypothetical protein MAP0159c [Mycobacterium avium subsp. paratuberculosis K-10]	0.175226	gnl|CDD|12874	COG3547, COG3547, Transposase and inactivated derivatives [DNA replication, recombination, and repair]	gnl|CDD|42350	pfam02371, Transposase_20, Transposase IS116/IS110/IS902 family
		gnl|CDD|17139	pfam02371, Transposase_20, Transposase IS116/IS110/IS902 family	gnl|CDD|41593	pfam01548, Transposase_9, Transposase
		gnl|CDD|16990	pfam01548, Transposase_9, Transposase
>gi|41407065|ref|NP_959901.1| hypothetical protein MAP0967 [Mycobacterium avium subsp. paratuberculosis K-10]	0.175226	gnl|CDD|12874	COG3547, COG3547, Transposase and inactivated derivatives [DNA replication, recombination, and repair]	gnl|CDD|42350	pfam02371, Transposase_20, Transposase IS116/IS110/IS902 family
		gnl|CDD|17139	pfam02371, Transposase_20, Transposase IS116/IS110/IS902 family	gnl|CDD|41593	pfam01548, Transposase_9, Transposase
		gnl|CDD|16990	pfam01548, Transposase_9, Transposase
>gi|41407131|ref|NP_959967.1| hypothetical protein MAP1033 [Mycobacterium avium subsp. paratuberculosis K-10]	0.175226	gnl|CDD|12874	COG3547, COG3547, Transposase and inactivated derivatives [DNA replication, recombination, and repair]	gnl|CDD|42350	pfam02371, Transposase_20, Transposase IS116/IS110/IS902 family
		gnl|CDD|17139	pfam02371, Transposase_20, Transposase IS116/IS110/IS902 family	gnl|CDD|41593	pfam01548, Transposase_9, Transposase
		gnl|CDD|16990	pfam01548, Transposase_9, Transposase
>gi|41407820|ref|NP_960656.1| hypothetical protein MAP1722 [Mycobacterium avium subsp. paratuberculosis K-10]	0.175226	gnl|CDD|12874	COG3547, COG3547, Transposase and inactivated derivatives [DNA replication, recombination, and repair]	gnl|CDD|42350	pfam02371, Transposase_20, Transposase IS116/IS110/IS902 family
		gnl|CDD|17139	pfam02371, Transposase_20, Transposase IS116/IS110/IS902 family	gnl|CDD|41593	pfam01548, Transposase_9, Transposase
		gnl|CDD|16990	pfam01548, Transposase_9, Transposase
>gi|41407869|ref|NP_960705.1| hypothetical protein MAP1771c [Mycobacterium avium subsp. paratuberculosis K-10]	0.175226	gnl|CDD|12874	COG3547, COG3547, Transposase and inactivated derivatives [DNA replication, recombination, and repair]	gnl|CDD|42350	pfam02371, Transposase_20, Transposase IS116/IS110/IS902 family
		gnl|CDD|17139	pfam02371, Transposase_20, Transposase IS116/IS110/IS902 family	gnl|CDD|41593	pfam01548, Transposase_9, Transposase
		gnl|CDD|16990	pfam01548, Transposase_9, Transposase
>gi|41407883|ref|NP_960719.1| hypothetical protein MAP1785 [Mycobacterium avium subsp. paratuberculosis K-10]	0.175226	gnl|CDD|12874	COG3547, COG3547, Transposase and inactivated derivatives [DNA replication, recombination, and repair]	gnl|CDD|42350	pfam02371, Transposase_20, Transposase IS116/IS110/IS902 family
		gnl|CDD|17139	pfam02371, Transposase_20, Transposase IS116/IS110/IS902 family	gnl|CDD|41593	pfam01548, Transposase_9, Transposase
		gnl|CDD|16990	pfam01548, Transposase_9, Transposase
>gi|41407891|ref|NP_960727.1| hypothetical protein MAP1793c [Mycobacterium avium subsp. paratuberculosis K-10]	0.175226	gnl|CDD|12874	COG3547, COG3547, Transposase and inactivated derivatives [DNA replication, recombination, and repair]	gnl|CDD|42350	pfam02371, Transposase_20, Transposase IS116/IS110/IS902 family
		gnl|CDD|17139	pfam02371, Transposase_20, Transposase IS116/IS110/IS902 family	gnl|CDD|41593	pfam01548, Transposase_9, Transposase
		gnl|CDD|16990	pfam01548, Transposase_9, Transposase
>gi|41408132|ref|NP_960968.1| hypothetical protein MAP2034c [Mycobacterium avium subsp. paratuberculosis K-10]	0.175226	gnl|CDD|12874	COG3547, COG3547, Transposase and inactivated derivatives [DNA replication, recombination, and repair]	gnl|CDD|42350	pfam02371, Transposase_20, Transposase IS116/IS110/IS902 family
		gnl|CDD|17139	pfam02371, Transposase_20, Transposase IS116/IS110/IS902 family	gnl|CDD|41593	pfam01548, Transposase_9, Transposase
		gnl|CDD|16990	pfam01548, Transposase_9, Transposase
>gi|41408206|ref|NP_961042.1| hypothetical protein MAP2108 [Mycobacterium avium subsp. paratuberculosis K-10]	0.175226	gnl|CDD|12874	COG3547, COG3547, Transposase and inactivated derivatives [DNA replication, recombination, and repair]	gnl|CDD|42350	pfam02371, Transposase_20, Transposase IS116/IS110/IS902 family
		gnl|CDD|17139	pfam02371, Transposase_20, Transposase IS116/IS110/IS902 family	gnl|CDD|41593	pfam01548, Transposase_9, Transposase
		gnl|CDD|16990	pfam01548, Transposase_9, Transposase
>gi|41408255|ref|NP_961091.1| hypothetical protein MAP2157 [Mycobacterium avium subsp. paratuberculosis K-10]	0.175226	gnl|CDD|12874	COG3547, COG3547, Transposase and inactivated derivatives [DNA replication, recombination, and repair]	gnl|CDD|42350	pfam02371, Transposase_20, Transposase IS116/IS110/IS902 family
		gnl|CDD|17139	pfam02371, Transposase_20, Transposase IS116/IS110/IS902 family	gnl|CDD|41593	pfam01548, Transposase_9, Transposase
		gnl|CDD|16990	pfam01548, Transposase_9, Transposase
>gi|41408301|ref|NP_961137.1| hypothetical protein MAP2203c [Mycobacterium avium subsp. paratuberculosis K-10]	0.175226	gnl|CDD|12874	COG3547, COG3547, Transposase and inactivated derivatives [DNA replication, recombination, and repair]	gnl|CDD|42350	pfam02371, Transposase_20, Transposase IS116/IS110/IS902 family
		gnl|CDD|17139	pfam02371, Transposase_20, Transposase IS116/IS110/IS902 family	gnl|CDD|41593	pfam01548, Transposase_9, Transposase
		gnl|CDD|16990	pfam01548, Transposase_9, Transposase
>gi|41408542|ref|NP_961378.1| hypothetical protein MAP2444c [Mycobacterium avium subsp. paratuberculosis K-10]	0.175226	gnl|CDD|12874	COG3547, COG3547, Transposase and inactivated derivatives [DNA replication, recombination, and repair]	gnl|CDD|42350	pfam02371, Transposase_20, Transposase IS116/IS110/IS902 family
		gnl|CDD|17139	pfam02371, Transposase_20, Transposase IS116/IS110/IS902 family	gnl|CDD|41593	pfam01548, Transposase_9, Transposase
		gnl|CDD|16990	pfam01548, Transposase_9, Transposase
>gi|41408675|ref|NP_961511.1| hypothetical protein MAP2577 [Mycobacterium avium subsp. paratuberculosis K-10]	0.175226	gnl|CDD|12874	COG3547, COG3547, Transposase and inactivated derivatives [DNA replication, recombination, and repair]	gnl|CDD|42350	pfam02371, Transposase_20, Transposase IS116/IS110/IS902 family
		gnl|CDD|17139	pfam02371, Transposase_20, Transposase IS116/IS110/IS902 family	gnl|CDD|41593	pfam01548, Transposase_9, Transposase
		gnl|CDD|16990	pfam01548, Transposase_9, Transposase
>gi|41409578|ref|NP_962414.1| hypothetical protein MAP3480 [Mycobacterium avium subsp. paratuberculosis K-10]	0.175226	gnl|CDD|12874	COG3547, COG3547, Transposase and inactivated derivatives [DNA replication, recombination, and repair]	gnl|CDD|42350	pfam02371, Transposase_20, Transposase IS116/IS110/IS902 family
		gnl|CDD|17139	pfam02371, Transposase_20, Transposase IS116/IS110/IS902 family	gnl|CDD|41593	pfam01548, Transposase_9, Transposase
		gnl|CDD|16990	pfam01548, Transposase_9, Transposase
>gi|41410164|ref|NP_963000.1| hypothetical protein MAP4066 [Mycobacterium avium subsp. paratuberculosis K-10]	0.175226	gnl|CDD|12874	COG3547, COG3547, Transposase and inactivated derivatives [DNA replication, recombination, and repair]	gnl|CDD|42350	pfam02371, Transposase_20, Transposase IS116/IS110/IS902 family
		gnl|CDD|17139	pfam02371, Transposase_20, Transposase IS116/IS110/IS902 family	gnl|CDD|41593	pfam01548, Transposase_9, Transposase
		gnl|CDD|16990	pfam01548, Transposase_9, Transposase
>gi|41410379|ref|NP_963215.1| hypothetical protein MAP4281 [Mycobacterium avium subsp. paratuberculosis K-10]	0.175226	gnl|CDD|12874	COG3547, COG3547, Transposase and inactivated derivatives [DNA replication, recombination, and repair]	gnl|CDD|42350	pfam02371, Transposase_20, Transposase IS116/IS110/IS902 family
		gnl|CDD|17139	pfam02371, Transposase_20, Transposase IS116/IS110/IS902 family	gnl|CDD|41593	pfam01548, Transposase_9, Transposase
		gnl|CDD|16990	pfam01548, Transposase_9, Transposase
Mycobacterium_avium_subsp_paratuberculosis_K-10 Cluster 2
>gi|41407616|ref|NP_960452.1| hypothetical protein MAP1518 [Mycobacterium avium subsp. paratuberculosis K-10]	0.772914	gnl|CDD|14735	COG5651, COG5651, PPE-repeat proteins [Cell motility and secretion]	gnl|CDD|35210	COG5651, COG5651, PPE-repeat proteins [Cell motility and secretion]
>gi|41407250|ref|NP_960086.1| hypothetical protein MAP1152 [Mycobacterium avium subsp. paratuberculosis K-10]	0.569431	gnl|CDD|14735	COG5651, COG5651, PPE-repeat proteins [Cell motility and secretion]	gnl|CDD|35210	COG5651, COG5651, PPE-repeat proteins [Cell motility and secretion]
>gi|41407619|ref|NP_960455.1| hypothetical protein MAP1521 [Mycobacterium avium subsp. paratuberculosis K-10]	0.788242	gnl|CDD|14735	COG5651, COG5651, PPE-repeat proteins [Cell motility and secretion]	gnl|CDD|35210	COG5651, COG5651, PPE-repeat proteins [Cell motility and secretion]
Mycobacterium_avium_subsp_paratuberculosis_K-10 Cluster 3
>gi|41407973|ref|NP_960809.1| hypothetical protein MAP1875c [Mycobacterium avium subsp. paratuberculosis K-10]	0.157494	gnl|CDD|10413	COG0542, ClpA, ATPases with chaperone activity, ATP-binding subunit [Posttranslational modification, protein turnover, chaperones]	gnl|CDD|30888	COG0542, ClpA, ATPases with chaperone activity, ATP-binding subunit [Posttranslational modification, protein turnover, chaperones]
		gnl|CDD|13729	COG4566, TtrR, Response regulator [Signal transduction mechanisms]	gnl|CDD|32632	COG2771, CsgD, DNA-binding HTH domain-containing proteins [Transcription]
		gnl|CDD|11904	COG2197, CitB, Response regulator containing a CheY-like receiver domain and an HTH DNA-binding domain [Signal transduction mechanisms / Transcription]	gnl|CDD|47728	smart00421, HTH_LUXR, helix_turn_helix, Lux Regulon; lux regulon (activates the bioluminescence operon
		gnl|CDD|25315	smart00382, AAA, ATPases associated with a variety of cellular activities; AAA - ATPases associated with a variety of cellular activities	gnl|CDD|32379	COG2197, CitB, Response regulator containing a CheY-like receiver domain and an HTH DNA-binding domain [Signal transduction mechanisms / Transcription]
		gnl|CDD|13212	COG3899, COG3899, Predicted ATPase [General function prediction only]	gnl|CDD|32733	COG2909, MalT, ATP-dependent transcriptional regulator [Transcription]
		gnl|CDD|28893	cd00009, AAA, AAA-superfamily of ATPases associated with a wide variety of cellular activities, including membrane fusion, proteolysis, and DNA replication	gnl|CDD|40295	pfam00196, GerE, Bacterial regulatory proteins, luxR family
		gnl|CDD|12258	COG2909, MalT, ATP-dependent transcriptional regulator [Transcription]	gnl|CDD|34204	COG4566, TtrR, Response regulator [Signal transduction mechanisms]
		gnl|CDD|12157	COG2771, CsgD, DNA-binding HTH domain-containing proteins [Transcription]	gnl|CDD|33687	COG3899, COG3899, Predicted ATPase [General function prediction only]
		gnl|CDD|25436	pfam00196, GerE, Bacterial regulatory proteins, luxR family
		gnl|CDD|25324	smart00421, HTH_LUXR, helix_turn_helix, Lux Regulon; lux regulon (activates the bioluminescence operon
>gi|41407972|ref|NP_960808.1| hypothetical protein MAP1874c [Mycobacterium avium subsp. paratuberculosis K-10]	0.107845	gnl|CDD|13729	COG4566, TtrR, Response regulator [Signal transduction mechanisms]	gnl|CDD|32632	COG2771, CsgD, DNA-binding HTH domain-containing proteins [Transcription]
		gnl|CDD|11904	COG2197, CitB, Response regulator containing a CheY-like receiver domain and an HTH DNA-binding domain [Signal transduction mechanisms / Transcription]	gnl|CDD|47728	smart00421, HTH_LUXR, helix_turn_helix, Lux Regulon; lux regulon (activates the bioluminescence operon
		gnl|CDD|25315	smart00382, AAA, ATPases associated with a variety of cellular activities; AAA - ATPases associated with a variety of cellular activities	gnl|CDD|28893	cd00009, AAA, AAA-superfamily of ATPases associated with a wide variety of cellular activities, including membrane fusion, proteolysis, and DNA replication
		gnl|CDD|13212	COG3899, COG3899, Predicted ATPase [General function prediction only]	gnl|CDD|32379	COG2197, CitB, Response regulator containing a CheY-like receiver domain and an HTH DNA-binding domain [Signal transduction mechanisms / Transcription]
		gnl|CDD|28893	cd00009, AAA, AAA-superfamily of ATPases associated with a wide variety of cellular activities, including membrane fusion, proteolysis, and DNA replication	gnl|CDD|32733	COG2909, MalT, ATP-dependent transcriptional regulator [Transcription]
		gnl|CDD|12258	COG2909, MalT, ATP-dependent transcriptional regulator [Transcription]	gnl|CDD|47696	smart00382, AAA, ATPases associated with a variety of cellular activities; AAA - ATPases associated with a variety of cellular activities
		gnl|CDD|12157	COG2771, CsgD, DNA-binding HTH domain-containing proteins [Transcription]	gnl|CDD|33687	COG3899, COG3899, Predicted ATPase [General function prediction only]
		gnl|CDD|25436	pfam00196, GerE, Bacterial regulatory proteins, luxR family	gnl|CDD|34204	COG4566, TtrR, Response regulator [Signal transduction mechanisms]
		gnl|CDD|25324	smart00421, HTH_LUXR, helix_turn_helix, Lux Regulon; lux regulon (activates the bioluminescence operon	gnl|CDD|40295	pfam00196, GerE, Bacterial regulatory proteins, luxR family
Mycobacterium_avium_subsp_paratuberculosis_K-10 Cluster 4
>gi|41409863|ref|NP_962699.1| hypothetical protein MAP3765 [Mycobacterium avium subsp. paratuberculosis K-10]	0.379093	gnl|CDD|3487	pfam02993, MCPVI, Minor capsid protein VI	gnl|CDD|35210	COG5651, COG5651, PPE-repeat proteins [Cell motility and secretion]
		gnl|CDD|14112	COG4982, COG4982, 3-oxoacyl-[acyl-carrier protein]
		gnl|CDD|27569	pfam07462, MSP1_C, Merozoite surface protein 1 (MSP1) C-terminus
		gnl|CDD|14735	COG5651, COG5651, PPE-repeat proteins [Cell motility and secretion]
		gnl|CDD|24733	pfam04625, DEC-1_N, DEC-1 protein, N terminal region
>gi|41409588|ref|NP_962424.1| hypothetical protein MAP3490 [Mycobacterium avium subsp. paratuberculosis K-10]	0.536882	gnl|CDD|27569	pfam07462, MSP1_C, Merozoite surface protein 1 (MSP1) C-terminus	gnl|CDD|35210	COG5651, COG5651, PPE-repeat proteins [Cell motility and secretion]
		gnl|CDD|14735	COG5651, COG5651, PPE-repeat proteins [Cell motility and secretion]
		gnl|CDD|23840	pfam05616, Neisseria_TspB, Neisseria meningitidis TspB protein
		gnl|CDD|24733	pfam04625, DEC-1_N, DEC-1 protein, N terminal region
		gnl|CDD|24785	pfam05743, Tsg101, Tumour susceptibility gene 101 protein (TSG101)
		gnl|CDD|10379	COG0508, AceF, Pyruvate/2-oxoglutarate dehydrogenase complex, dihydrolipoamide acyltransferase (E2) component, and related enzymes [Energy production and conversion]
Mycobacterium_avium_subsp_paratuberculosis_K-10 Cluster 5
>gi|41409835|ref|NP_962671.1| hypothetical protein MAP3737 [Mycobacterium avium subsp. paratuberculosis K-10]	0.671207	gnl|CDD|14735	COG5651, COG5651, PPE-repeat proteins [Cell motility and secretion]	gnl|CDD|35210	COG5651, COG5651, PPE-repeat proteins [Cell motility and secretion]
>gi|41409880|ref|NP_962716.1| hypothetical protein MAP3782 [Mycobacterium avium subsp. paratuberculosis K-10]	0.531107	gnl|CDD|14735	COG5651, COG5651, PPE-repeat proteins [Cell motility and secretion]	gnl|CDD|35210	COG5651, COG5651, PPE-repeat proteins [Cell motility and secretion]
Mycobacterium_avium_subsp_paratuberculosis_K-10 Cluster 6
>gi|41407620|ref|NP_960456.1| hypothetical protein MAP1522 [Mycobacterium avium subsp. paratuberculosis K-10]	0.738576	gnl|CDD|14735	COG5651, COG5651, PPE-repeat proteins [Cell motility and secretion]
>gi|41407251|ref|NP_960087.1| hypothetical protein MAP1153 [Mycobacterium avium subsp. paratuberculosis K-10]	0.64063	gnl|CDD|14735	COG5651, COG5651, PPE-repeat proteins [Cell motility and secretion]	gnl|CDD|35210	COG5651, COG5651, PPE-repeat proteins [Cell motility and secretion]
Mycobacterium_avium_subsp_paratuberculosis_K-10 Cluster 7
>gi|41409282|ref|NP_962118.1| hypothetical protein MAP3184 [Mycobacterium avium subsp. paratuberculosis K-10]	0.902834	gnl|CDD|14735	COG5651, COG5651, PPE-repeat proteins [Cell motility and secretion]	gnl|CDD|35210	COG5651, COG5651, PPE-repeat proteins [Cell motility and secretion]
>gi|41409283|ref|NP_962119.1| hypothetical protein MAP3185 [Mycobacterium avium subsp. paratuberculosis K-10]	0.647797	gnl|CDD|14735	COG5651, COG5651, PPE-repeat proteins [Cell motility and secretion]	gnl|CDD|35210	COG5651, COG5651, PPE-repeat proteins [Cell motility and secretion]
Mycobacterium_avium_subsp_paratuberculosis_K-10 Cluster 8
>gi|41409700|ref|NP_962536.1| hypothetical protein MAP3602 [Mycobacterium avium subsp. paratuberculosis K-10]	0.407497	gnl|CDD|8287	pfam02405, DUF140, Domain of unknown function DUF140	gnl|CDD|42383	pfam02405, DUF140, Domain of unknown function DUF140
>gi|41410180|ref|NP_963016.1| hypothetical protein MAP4082 [Mycobacterium avium subsp. paratuberculosis K-10]	0.341458	gnl|CDD|8287	pfam02405, DUF140, Domain of unknown function DUF140	gnl|CDD|42383	pfam02405, DUF140, Domain of unknown function DUF140
Mycobacterium_avium_subsp_paratuberculosis_K-10 Cluster 9
>gi|41406855|ref|NP_959691.1| hypothetical protein MAP0757 [Mycobacterium avium subsp. paratuberculosis K-10]	0.251154	gnl|CDD|8287	pfam02405, DUF140, Domain of unknown function DUF140	gnl|CDD|42383	pfam02405, DUF140, Domain of unknown function DUF140
>gi|41408215|ref|NP_961051.1| hypothetical protein MAP2117c [Mycobacterium avium subsp. paratuberculosis K-10]	0.348736	gnl|CDD|8287	pfam02405, DUF140, Domain of unknown function DUF140	gnl|CDD|42383	pfam02405, DUF140, Domain of unknown function DUF140
Mycobacterium_avium_subsp_paratuberculosis_K-10 Cluster 10
>gi|41409905|ref|NP_962741.1| hypothetical protein MAP3807 [Mycobacterium avium subsp. paratuberculosis K-10]	0.226563
>gi|41409904|ref|NP_962740.1| hypothetical protein MAP3806 [Mycobacterium avium subsp. paratuberculosis K-10]	0.209528
Mycobacterium_avium_subsp_paratuberculosis_K-10 Cluster 11
>gi|41408266|ref|NP_961102.1| hypothetical protein MAP2168c [Mycobacterium avium subsp. paratuberculosis K-10]	0.857455	gnl|CDD|14302	COG5178, PRP8, U5 snRNP spliceosome subunit [RNA processing and modification]
>gi|41408265|ref|NP_961101.1| hypothetical protein MAP2167c [Mycobacterium avium subsp. paratuberculosis K-10]	0.836859
Mycobacterium_avium_subsp_paratuberculosis_K-10 Cluster 12
>gi|41409879|ref|NP_962715.1| hypothetical protein MAP3781 [Mycobacterium avium subsp. paratuberculosis K-10]	0.746088
>gi|41406220|ref|NP_959056.1| PE_1 [Mycobacterium avium subsp. paratuberculosis K-10]	0.613769
Mycobacterium_avium_subsp_paratuberculosis_K-10 Cluster 13
>gi|41407605|ref|NP_960441.1| PE_4 [Mycobacterium avium subsp. paratuberculosis K-10]	0.763808
>gi|41407612|ref|NP_960448.1| PE_5 [Mycobacterium avium subsp. paratuberculosis K-10]	0.672144
Borrelia_burgdorferi_B31 Cluster 1
>gi|11497073|ref|NP_051184.1| pore-forming hemolysin [Borrelia burgdorferi B31]	0.114538
>gi|11497106|ref|NP_051226.1| pore-forming hemolysin [Borrelia burgdorferi B31]	0.114538
>gi|11497162|ref|NP_051270.1| pore-forming hemolysin [Borrelia burgdorferi B31]	0.114538
>gi|11497198|ref|NP_051314.1| pore-forming hemolysin [Borrelia burgdorferi B31]	0.114538
>gi|11497257|ref|NP_051356.1| pore-forming hemolysin [Borrelia burgdorferi B31]	0.114538
>gi|11497302|ref|NP_051400.1| pore forming hemolysin [Borrelia burgdorferi B31]	0.114538
>gi|11497332|ref|NP_051436.1| pore-forming hemolysin [Borrelia burgdorferi B31]	0.114538
>gi|11497388|ref|NP_051492.1| pore-forming hemolysin [Borrelia burgdorferi B31]	0.114538
Borrelia_burgdorferi_B31 Cluster 2
>gi|11497209|ref|NP_051325.1| BdrK [Borrelia burgdorferi B31]	0.65639	gnl|CDD|2198	pfam01664, Reo_sigma1, Reovirus viral attachment protein sigma 1	gnl|CDD|41699	pfam01664, Reo_sigma1, Reovirus viral attachment protein sigma 1
		gnl|CDD|26814	pfam06705, SF-assemblin, SF-assemblin/beta giardin	gnl|CDD|46591	pfam06705, SF-assemblin, SF-assemblin/beta giardin
>gi|11497084|ref|NP_051195.1| BdrA [Borrelia burgdorferi B31]	0.650485
>gi|11497118|ref|NP_051240.1| BdrE [Borrelia burgdorferi B31]	0.57859
>gi|11497286|ref|NP_051412.1| BdrO [Borrelia burgdorferi B31]	0.62729	gnl|CDD|12085	COG2433, COG2433, Uncharacterized conserved protein [Function unknown]	gnl|CDD|41699	pfam01664, Reo_sigma1, Reovirus viral attachment protein sigma 1
		gnl|CDD|2198	pfam01664, Reo_sigma1, Reovirus viral attachment protein sigma 1
>gi|11497241|ref|NP_051367.1| BdrM [Borrelia burgdorferi B31]	0.551251	gnl|CDD|16998	pfam01576, Myosin_tail_1, Myosin tail	gnl|CDD|41619	pfam01576, Myosin_tail_1, Myosin tail
		gnl|CDD|13197	COG3883, COG3883, Uncharacterized protein conserved in bacteria [Function unknown]	gnl|CDD|33672	COG3883, COG3883, Uncharacterized protein conserved in bacteria [Function unknown]
>gi|11497342|ref|NP_051446.1| BdrQ [Borrelia burgdorferi B31]	0.410053
>gi|11497399|ref|NP_051504.1| BdrV [Borrelia burgdorferi B31]	0.57995
Borrelia_burgdorferi_B31 Cluster 3
>gi|11497392|ref|NP_051496.1| BdrW [Borrelia burgdorferi B31]	0.579268	gnl|CDD|2198	pfam01664, Reo_sigma1, Reovirus viral attachment protein sigma 1	gnl|CDD|31652	COG1463, Ttg2C, ABC-type transport system involved in resistance to organic solvents, periplasmic component [Secondary metabolites biosynthesis, transport, and catabolism]
			gnl|CDD|45378	pfam05478, Prominin, Prominin
			gnl|CDD|41699	pfam01664, Reo_sigma1, Reovirus viral attachment protein sigma 1
>gi|11497110|ref|NP_051232.1| BdrF [Borrelia burgdorferi B31]	0.586398	gnl|CDD|12085	COG2433, COG2433, Uncharacterized conserved protein [Function unknown]	gnl|CDD|32560	COG2433, COG2433, Uncharacterized conserved protein [Function unknown]
		gnl|CDD|1983	pfam01442, Apolipoprotein, Apolipoprotein A1/A4/E family	gnl|CDD|34550	COG4942, COG4942, Membrane-bound metallopeptidase [Cell division and chromosome partitioning]
		gnl|CDD|2198	pfam01664, Reo_sigma1, Reovirus viral attachment protein sigma 1	gnl|CDD|41699	pfam01664, Reo_sigma1, Reovirus viral attachment protein sigma 1
		gnl|CDD|14075	COG4942, COG4942, Membrane-bound metallopeptidase [Cell division and chromosome partitioning]	gnl|CDD|41491	pfam01442, Apolipoprotein, Apolipoprotein A1/A4/E family
>gi|11497261|ref|NP_051360.1| BdrN [Borrelia burgdorferi B31]	0.550497
>gi|11497306|ref|NP_051404.1| BdrP [Borrelia burgdorferi B31]	0.589319	gnl|CDD|15879	pfam04582, Reo_sigmaC, Reovirus sigma C capsid protein	gnl|CDD|34550	COG4942, COG4942, Membrane-bound metallopeptidase [Cell division and chromosome partitioning]
		gnl|CDD|2198	pfam01664, Reo_sigma1, Reovirus viral attachment protein sigma 1	gnl|CDD|41699	pfam01664, Reo_sigma1, Reovirus viral attachment protein sigma 1
		gnl|CDD|14075	COG4942, COG4942, Membrane-bound metallopeptidase [Cell division and chromosome partitioning]	gnl|CDD|44489	pfam04582, Reo_sigmaC, Reovirus sigma C capsid protein
>gi|11497336|ref|NP_051440.1| BdrR [Borrelia burgdorferi B31]	0.521045
>gi|11497166|ref|NP_051274.1| BdrH [Borrelia burgdorferi B31]	0.541723
Borrelia_burgdorferi_B31 Cluster 4
>gi|11497065|ref|NP_051168.1| hypothetical protein BBP07 [Borrelia burgdorferi B31]	0.177202
>gi|11497126|ref|NP_051210.1| hypothetical protein BBS07 [Borrelia burgdorferi B31]	0.177202
>gi|11497249|ref|NP_051340.1| hypothetical protein BBO07 [Borrelia burgdorferi B31]	0.177202
>gi|11497294|ref|NP_051384.1| hypothetical protein BBL07 [Borrelia burgdorferi B31]	0.177202
>gi|11497154|ref|NP_051254.1| hypothetical protein BBR07 [Borrelia burgdorferi B31]	0.159173
>gi|11497326|ref|NP_051425.1| hypothetical protein BBN07 [Borrelia burgdorferi B31]	0.14007
Borrelia_burgdorferi_B31 Cluster 5
>gi|11497062|ref|NP_051200.1| ErpB [Borrelia burgdorferi B31]	0.477151	gnl|CDD|12600	COG3264, COG3264, Small-conductance mechanosensitive channel [Cell envelope biogenesis, outer membrane]
		gnl|CDD|24679	pfam03154, Atrophin-1, Atrophin-1 family
		gnl|CDD|14393	COG5271, MDN1, AAA ATPase containing von Willebrand factor type A (vWA) domain [General function prediction only]
		gnl|CDD|24470	pfam00769, ERM, Ezrin/radixin/moesin family
		gnl|CDD|26749	pfam06637, PV-1, PV-1 protein (PLVAP)
		gnl|CDD|14403	COG5281, COG5281, Phage-related minor tail protein [Function unknown]
		gnl|CDD|24753	pfam05044, Prox1, Homeobox prospero-like protein (PROX1)
		gnl|CDD|11974	COG2268, COG2268, Uncharacterized protein conserved in bacteria [Function unknown]
		gnl|CDD|12085	COG2433, COG2433, Uncharacterized conserved protein [Function unknown]
		gnl|CDD|13691	COG4499, COG4499, Predicted membrane protein [Function unknown]
		gnl|CDD|26631	pfam06519, TolA, TolA protein
		gnl|CDD|10359	COG0488, Uup, ATPase components of ABC transporters with duplicated ATPase domains [General function prediction only]
		gnl|CDD|23447	pfam03344, Daxx, Daxx Family
		gnl|CDD|12403	COG3064, TolA, Membrane protein involved in colicin uptake [Cell envelope biogenesis, outer membrane]
		gnl|CDD|10914	COG1196, Smc, Chromosome segregation ATPases [Cell division and chromosome partitioning]
		gnl|CDD|13606	COG4372, COG4372, Uncharacterized protein conserved in bacteria with the myosin-like domain [Function unknown]
		gnl|CDD|14075	COG4942, COG4942, Membrane-bound metallopeptidase [Cell division and chromosome partitioning]
>gi|11497291|ref|NP_051417.1| ErpO [Borrelia burgdorferi B31]	0.477151	gnl|CDD|12600	COG3264, COG3264, Small-conductance mechanosensitive channel [Cell envelope biogenesis, outer membrane]
		gnl|CDD|24679	pfam03154, Atrophin-1, Atrophin-1 family
		gnl|CDD|14393	COG5271, MDN1, AAA ATPase containing von Willebrand factor type A (vWA) domain [General function prediction only]
		gnl|CDD|24470	pfam00769, ERM, Ezrin/radixin/moesin family
		gnl|CDD|26749	pfam06637, PV-1, PV-1 protein (PLVAP)
		gnl|CDD|14403	COG5281, COG5281, Phage-related minor tail protein [Function unknown]
		gnl|CDD|24753	pfam05044, Prox1, Homeobox prospero-like protein (PROX1)
		gnl|CDD|11974	COG2268, COG2268, Uncharacterized protein conserved in bacteria [Function unknown]
		gnl|CDD|13691	COG4499, COG4499, Predicted membrane protein [Function unknown]
		gnl|CDD|12085	COG2433, COG2433, Uncharacterized conserved protein [Function unknown]
		gnl|CDD|26631	pfam06519, TolA, TolA protein
		gnl|CDD|10359	COG0488, Uup, ATPase components of ABC transporters with duplicated ATPase domains [General function prediction only]
		gnl|CDD|12403	COG3064, TolA, Membrane protein involved in colicin uptake [Cell envelope biogenesis, outer membrane]
		gnl|CDD|23447	pfam03344, Daxx, Daxx Family
		gnl|CDD|10914	COG1196, Smc, Chromosome segregation ATPases [Cell division and chromosome partitioning]
		gnl|CDD|14075	COG4942, COG4942, Membrane-bound metallopeptidase [Cell division and chromosome partitioning]
		gnl|CDD|13606	COG4372, COG4372, Uncharacterized protein conserved in bacteria with the myosin-like domain [Function unknown]
>gi|11497246|ref|NP_051373.1| ErpM [Borrelia burgdorferi B31]	0.527385	gnl|CDD|14393	COG5271, MDN1, AAA ATPase containing von Willebrand factor type A (vWA) domain [General function prediction only]
		gnl|CDD|24470	pfam00769, ERM, Ezrin/radixin/moesin family
		gnl|CDD|23219	pfam01496, V_ATPase_I, V-type ATPase 116kDa subunit family
		gnl|CDD|26631	pfam06519, TolA, TolA protein
		gnl|CDD|9670	pfam04111, APG6, Autophagy protein Apg6
		gnl|CDD|2554	pfam02029, Caldesmon, Caldesmon
		gnl|CDD|12403	COG3064, TolA, Membrane protein involved in colicin uptake [Cell envelope biogenesis, outer membrane]
		gnl|CDD|10914	COG1196, Smc, Chromosome segregation ATPases [Cell division and chromosome partitioning]
		gnl|CDD|13606	COG4372, COG4372, Uncharacterized protein conserved in bacteria with the myosin-like domain [Function unknown]
		gnl|CDD|14075	COG4942, COG4942, Membrane-bound metallopeptidase [Cell division and chromosome partitioning]
>gi|11497403|ref|NP_051509.1| ErpX [Borrelia burgdorferi B31]	0.563164	gnl|CDD|24679	pfam03154, Atrophin-1, Atrophin-1 family
		gnl|CDD|14393	COG5271, MDN1, AAA ATPase containing von Willebrand factor type A (vWA) domain [General function prediction only]
		gnl|CDD|13411	COG4129, COG4129, Predicted membrane protein [Function unknown]
		gnl|CDD|13691	COG4499, COG4499, Predicted membrane protein [Function unknown]
		gnl|CDD|26306	pfam04931, DNA_pol_V, DNA polymerase V
		gnl|CDD|4036	pfam00012, HSP70, Hsp70 protein
		gnl|CDD|13606	COG4372, COG4372, Uncharacterized protein conserved in bacteria with the myosin-like domain [Function unknown]
>gi|11497346|ref|NP_051450.1| ErpQ [Borrelia burgdorferi B31]	0.492964	gnl|CDD|14403	COG5281, COG5281, Phage-related minor tail protein [Function unknown]
		gnl|CDD|8394	pfam02841, GBP_C, Guanylate-binding protein, C-terminal domain
		gnl|CDD|24753	pfam05044, Prox1, Homeobox prospero-like protein (PROX1)
		gnl|CDD|12085	COG2433, COG2433, Uncharacterized conserved protein [Function unknown]
		gnl|CDD|13691	COG4499, COG4499, Predicted membrane protein [Function unknown]
		gnl|CDD|11279	COG1566, EmrA, Multidrug resistance efflux pump [Defense mechanisms]
		gnl|CDD|12403	COG3064, TolA, Membrane protein involved in colicin uptake [Cell envelope biogenesis, outer membrane]
		gnl|CDD|10914	COG1196, Smc, Chromosome segregation ATPases [Cell division and chromosome partitioning]
		gnl|CDD|13606	COG4372, COG4372, Uncharacterized protein conserved in bacteria with the myosin-like domain [Function unknown]
		gnl|CDD|14075	COG4942, COG4942, Membrane-bound metallopeptidase [Cell division and chromosome partitioning]
Borrelia_burgdorferi_B31 Cluster 6
>gi|11497168|ref|NP_051276.1| hypothetical protein BBR29 [Borrelia burgdorferi B31]	0.489801	gnl|CDD|15702	pfam04404, ERF, ERF superfamily	gnl|CDD|44315	pfam04404, ERF, ERF superfamily
>gi|11497308|ref|NP_051406.1| hypothetical protein BBL29 [Borrelia burgdorferi B31]	0.503274	gnl|CDD|15702	pfam04404, ERF, ERF superfamily	gnl|CDD|44315	pfam04404, ERF, ERF superfamily
>gi|11497280|ref|NP_051362.1| hypothetical protein BBO29 [Borrelia burgdorferi B31]	0.508994	gnl|CDD|15702	pfam04404, ERF, ERF superfamily	gnl|CDD|44315	pfam04404, ERF, ERF superfamily
>gi|11497079|ref|NP_051190.1| hypothetical protein BBP29 [Borrelia burgdorferi B31]	0.50733	gnl|CDD|15702	pfam04404, ERF, ERF superfamily	gnl|CDD|44315	pfam04404, ERF, ERF superfamily
Borrelia_burgdorferi_B31 Cluster 7
>gi|11496762|ref|NP_045570.1| hypothetical protein BBI39 [Borrelia burgdorferi B31]	0.552779
>gi|11496839|ref|NP_045665.1| antigen, P35, putative [Borrelia burgdorferi B31]	-
>gi|11496748|ref|NP_045567.1| antigen, P35, putative [Borrelia burgdorferi B31]	0.544745
>gi|11496761|ref|NP_045569.1| hypothetical protein BBI38 [Borrelia burgdorferi B31]	0.535928
Borrelia_burgdorferi_B31 Cluster 8
>gi|11497091|ref|NP_051163.1| hypothetical protein BBP02 [Borrelia burgdorferi B31]	0.133727
>gi|11497137|ref|NP_051205.1| hypothetical protein BBS02 [Borrelia burgdorferi B31]	0.133727
>gi|11497268|ref|NP_051335.1| hypothetical protein BBO02 [Borrelia burgdorferi B31]	0.148011
>gi|11497313|ref|NP_051379.1| hypothetical protein BBL02 [Borrelia burgdorferi B31]	0.133727
Borrelia_burgdorferi_B31 Cluster 9
>gi|11496599|ref|NP_045386.1| hypothetical protein BBD02 [Borrelia burgdorferi B31]	-
>gi|11496658|ref|NP_045440.1| hypothetical protein BBF04 [Borrelia burgdorferi B31]	-
>gi|11496709|ref|NP_045497.1| hypothetical protein BBH03 [Borrelia burgdorferi B31]	-
>gi|11497442|ref|NP_051535.1| hypothetical protein BBQ87 [Borrelia burgdorferi B31]	-
Borrelia_burgdorferi_B31 Cluster 10
>gi|11496837|ref|NP_045643.1| hypothetical protein BBJ19 [Borrelia burgdorferi B31]	0.425854
>gi|11496822|ref|NP_045597.1| hypothetical protein BBK23 [Borrelia burgdorferi B31]	0.442169
>gi|11496723|ref|NP_045517.1| hypothetical protein BBH26 [Borrelia burgdorferi B31]	0.406851
Borrelia_burgdorferi_B31 Cluster 11
>gi|11497057|ref|NP_047016.1| hypothetical protein BBC01 [Borrelia burgdorferi B31]	0.582914
>gi|11496644|ref|NP_045459.1| hypothetical protein BBF26 [Borrelia burgdorferi B31]	0.529551
Borrelia_burgdorferi_B31 Cluster 12
>gi|11497055|ref|NP_047025.1| hypothetical protein BBC11 [Borrelia burgdorferi B31]	0.451467	gnl|CDD|29503	cd01182, INT_REC_C, DNA breaking-rejoining enzymes, intergrase/recombinases, C-terminal catalytic domain	gnl|CDD|40675	pfam00589, Phage_integrase, Phage integrase family
		gnl|CDD|25561	pfam00589, Phage_integrase, Phage integrase family	gnl|CDD|29503	cd01182, INT_REC_C, DNA breaking-rejoining enzymes, intergrase/recombinases, C-terminal catalytic domain
>gi|11497121|ref|NP_051243.1| BppC [Borrelia burgdorferi B31]	0.408233	gnl|CDD|29503	cd01182, INT_REC_C, DNA breaking-rejoining enzymes, intergrase/recombinases, C-terminal catalytic domain	gnl|CDD|40675	pfam00589, Phage_integrase, Phage integrase family
		gnl|CDD|29510	cd01189, INT_phiLC3_C, phiLC3 phage and phage-related integrases, site-specific recombinases, DNA breaking-rejoining enzymes, C-terminal catalytic domain	gnl|CDD|29505	cd01184, INT_SG2_C, INT_SG2, DNA breaking-rejoining enzymes, integrase/recombinases subgroup 2, C-terminal catalytic domain
		gnl|CDD|25561	pfam00589, Phage_integrase, Phage integrase family	gnl|CDD|29503	cd01182, INT_REC_C, DNA breaking-rejoining enzymes, intergrase/recombinases, C-terminal catalytic domain
		gnl|CDD|29495	cd00397, DNA_BRE_C, DNA breaking-rejoining enzymes, C-terminal catalytic domain	gnl|CDD|29510	cd01189, INT_phiLC3_C, phiLC3 phage and phage-related integrases, site-specific recombinases, DNA breaking-rejoining enzymes, C-terminal catalytic domain
		gnl|CDD|29505	cd01184, INT_SG2_C, INT_SG2, DNA breaking-rejoining enzymes, integrase/recombinases subgroup 2, C-terminal catalytic domain	gnl|CDD|29495	cd00397, DNA_BRE_C, DNA breaking-rejoining enzymes, C-terminal catalytic domain
		gnl|CDD|29520	cd01199, INT_Tn1545_C, Tn1545-related conjugative transposon integrases, site-specific recombinases, DNA breaking-rejoining enzymes, C-terminal catalytic domain	gnl|CDD|29520	cd01199, INT_Tn1545_C, Tn1545-related conjugative transposon integrases, site-specific recombinases, DNA breaking-rejoining enzymes, C-terminal catalytic domain
		gnl|CDD|29512	cd01191, INT_phiCTX_C, phiCTX phage and phage-related integrases, site-specific recombinases, DNA breaking-rejoining enzymes, C-terminal catalytic domain	gnl|CDD|29512	cd01191, INT_phiCTX_C, phiCTX phage and phage-related integrases, site-specific recombinases, DNA breaking-rejoining enzymes, C-terminal catalytic domain
Borrelia_burgdorferi_B31 Cluster 13
>gi|11497245|ref|NP_051372.1| ErpL [Borrelia burgdorferi B31]	0.619151	gnl|CDD|10396	COG0525, ValS, Valyl-tRNA synthetase [Translation, ribosomal structure and biogenesis]
>gi|11497151|ref|NP_051288.1| ErpY [Borrelia burgdorferi B31]	0.590357	gnl|CDD|26560	pfam06447, TraB_pillus, TraB pilus assembly protein
Borrelia_burgdorferi_B31 Cluster 14
>gi|11497077|ref|NP_051188.1| rev protein [Borrelia burgdorferi B31]	0.367276
>gi|11497202|ref|NP_051318.1| rev protein [Borrelia burgdorferi B31]	0.368361
Onion_yellows_phytoplasma_OY-M Cluster 1
>gi|39939180|ref|NP_950946.1| hypothetical protein PAM694 [Onion yellows phytoplasma OY-M]	0.585934	gnl|CDD|8074	pfam01594, UPF0118, Domain of unknown function DUF20
>gi|39938835|ref|NP_950601.1| hypothetical protein PAM349 [Onion yellows phytoplasma OY-M]	0.483023
>gi|39939001|ref|NP_950767.1| hypothetical protein PAM515 [Onion yellows phytoplasma OY-M]	0.571445
>gi|39938813|ref|NP_950579.1| hypothetical protein PAM327 [Onion yellows phytoplasma OY-M]	0.445875
>gi|39938853|ref|NP_950619.1| hypothetical protein PAM367 [Onion yellows phytoplasma OY-M]	0.445875
>gi|39938552|ref|NP_950318.1| hypothetical protein PAM066 [Onion yellows phytoplasma OY-M]	0.534709
>gi|39939138|ref|NP_950904.1| hypothetical protein PAM652 [Onion yellows phytoplasma OY-M]	0.497745
>gi|39938865|ref|NP_950631.1| hypothetical protein PAM379 [Onion yellows phytoplasma OY-M]	0.557743
Onion_yellows_phytoplasma_OY-M Cluster 2
>gi|39938797|ref|NP_950563.1| hypothetical protein PAM311 [Onion yellows phytoplasma OY-M]	0.104894
>gi|39938996|ref|NP_950762.1| hypothetical protein PAM510 [Onion yellows phytoplasma OY-M]	0.080541
>gi|39939017|ref|NP_950783.1| hypothetical protein PAM531 [Onion yellows phytoplasma OY-M]	0.084203
>gi|39939041|ref|NP_950807.1| hypothetical protein PAM555 [Onion yellows phytoplasma OY-M]	0.08722
>gi|39938837|ref|NP_950603.1| hypothetical protein PAM351 [Onion yellows phytoplasma OY-M]	0.333925
>gi|39938903|ref|NP_950669.1| hypothetical protein PAM417 [Onion yellows phytoplasma OY-M]	0.333925
>gi|39938948|ref|NP_950714.1| hypothetical protein PAM462 [Onion yellows phytoplasma OY-M]	0.352638
Onion_yellows_phytoplasma_OY-M Cluster 3
>gi|39938799|ref|NP_950565.1| hypothetical protein PAM313 [Onion yellows phytoplasma OY-M]	0.285455	gnl|CDD|14402	COG5280, COG5280, Phage-related minor tail protein [Function unknown]	gnl|CDD|34877	COG5280, COG5280, Phage-related minor tail protein [Function unknown]
>gi|39938839|ref|NP_950605.1| hypothetical protein PAM353 [Onion yellows phytoplasma OY-M]	0.211704	gnl|CDD|14402	COG5280, COG5280, Phage-related minor tail protein [Function unknown]
>gi|39939043|ref|NP_950809.1| hypothetical protein PAM557 [Onion yellows phytoplasma OY-M]	0.270094	gnl|CDD|14402	COG5280, COG5280, Phage-related minor tail protein [Function unknown]
>gi|39938994|ref|NP_950760.1| hypothetical protein PAM508 [Onion yellows phytoplasma OY-M]	0.329008	gnl|CDD|14402	COG5280, COG5280, Phage-related minor tail protein [Function unknown]
Onion_yellows_phytoplasma_OY-M Cluster 4
>gi|39938802|ref|NP_950568.1| ATP-dependent Zn protease [Onion yellows phytoplasma OY-M]	0.392112	gnl|CDD|12600	COG3264, COG3264, Small-conductance mechanosensitive channel [Cell envelope biogenesis, outer membrane]	gnl|CDD|30888	COG0542, ClpA, ATPases with chaperone activity, ATP-binding subunit [Posttranslational modification, protein turnover, chaperones]
		gnl|CDD|25355	pfam00004, AAA, ATPase family associated with various cellular activities (AAA)	gnl|CDD|40106	pfam00004, AAA, ATPase family associated with various cellular activities (AAA)
		gnl|CDD|28893	cd00009, AAA, AAA-superfamily of ATPases associated with a wide variety of cellular activities, including membrane fusion, proteolysis, and DNA replication	gnl|CDD|31413	COG1220, HslU, ATP-dependent protease HslVU (ClpYQ), ATPase subunit [Posttranslational modification, protein turnover, chaperones]
		gnl|CDD|10938	COG1220, HslU, ATP-dependent protease HslVU (ClpYQ), ATPase subunit [Posttranslational modification, protein turnover, chaperones]	gnl|CDD|31564	COG1373, COG1373, Predicted ATPase (AAA+ superfamily) [General function prediction only]
		gnl|CDD|11962	COG2256, MGS1, ATPase related to the helicase subunit of the Holliday junction resolvase [DNA replication, recombination, and repair]	gnl|CDD|31416	COG1223, COG1223, Predicted ATPase (AAA+ superfamily) [General function prediction only]
		gnl|CDD|10337	COG0464, SpoVK, ATPases of the AAA+ class [Posttranslational modification, protein turnover, chaperones]	gnl|CDD|28893	cd00009, AAA, AAA-superfamily of ATPases associated with a wide variety of cellular activities, including membrane fusion, proteolysis, and DNA replication
		gnl|CDD|10463	COG0593, DnaA, ATPase involved in DNA replication initiation [DNA replication, recombination, and repair]	gnl|CDD|31412	COG1219, ClpX, ATP-dependent protease Clp, ATPase subunit [Posttranslational modification, protein turnover, chaperones]
		gnl|CDD|10941	COG1223, COG1223, Predicted ATPase (AAA+ superfamily) [General function prediction only]	gnl|CDD|31058	COG0714, COG0714, MoxR-like ATPases [General function prediction only]
		gnl|CDD|9570	pfam04011, LemA, LemA family	gnl|CDD|32436	COG2255, RuvB, Holliday junction resolvasome, helicase subunit [DNA replication, recombination, and repair]
		gnl|CDD|10338	COG0465, HflB, ATP-dependent Zn proteases [Posttranslational modification, protein turnover, chaperones]	gnl|CDD|32437	COG2256, MGS1, ATPase related to the helicase subunit of the Holliday junction resolvase [DNA replication, recombination, and repair]
		gnl|CDD|23709	pfam05483, SCP-1, Synaptonemal complex protein 1 (SCP-1)	gnl|CDD|31415	COG1222, RPT1, ATP-dependent 26S proteasome regulatory subunit [Posttranslational modification, protein turnover, chaperones]
		gnl|CDD|10413	COG0542, ClpA, ATPases with chaperone activity, ATP-binding subunit [Posttranslational modification, protein turnover, chaperones]	gnl|CDD|30812	COG0464, SpoVK, ATPases of the AAA+ class [Posttranslational modification, protein turnover, chaperones]
		gnl|CDD|10293	COG0419, SbcC, ATPase involved in DNA repair [DNA replication, recombination, and repair]	gnl|CDD|47696	smart00382, AAA, ATPases associated with a variety of cellular activities; AAA - ATPases associated with a variety of cellular activities
		gnl|CDD|16998	pfam01576, Myosin_tail_1, Myosin tail	gnl|CDD|30938	COG0593, DnaA, ATPase involved in DNA replication initiation [DNA replication, recombination, and repair]
		gnl|CDD|10339	COG0466, Lon, ATP-dependent Lon protease, bacterial type [Posttranslational modification, protein turnover, chaperones]	gnl|CDD|30813	COG0465, HflB, ATP-dependent Zn proteases [Posttranslational modification, protein turnover, chaperones]
		gnl|CDD|10937	COG1219, ClpX, ATP-dependent protease Clp, ATPase subunit [Posttranslational modification, protein turnover, chaperones]	gnl|CDD|31663	COG1474, CDC6, Cdc6-related protein, AAA superfamily ATPase [DNA replication, recombination, and repair / Posttranslational modification, protein turnover, chaperones]
		gnl|CDD|10583	COG0714, COG0714, MoxR-like ATPases [General function prediction only]
		gnl|CDD|11089	COG1373, COG1373, Predicted ATPase (AAA+ superfamily) [General function prediction only]
		gnl|CDD|25315	smart00382, AAA, ATPases associated with a variety of cellular activities; AAA - ATPases associated with a variety of cellular activities
		gnl|CDD|11961	COG2255, RuvB, Holliday junction resolvasome, helicase subunit [DNA replication, recombination, and repair]
		gnl|CDD|10940	COG1222, RPT1, ATP-dependent 26S proteasome regulatory subunit [Posttranslational modification, protein turnover, chaperones]
		gnl|CDD|11188	COG1474, CDC6, Cdc6-related protein, AAA superfamily ATPase [DNA replication, recombination, and repair / Posttranslational modification, protein turnover, chaperones]
		gnl|CDD|390	smart00435, TOPEUc, DNA Topoisomerase I (eukaryota); DNA Topoisomerase I (eukaryota), DNA topoisomerase V, Vaccina virus topoisomerase, Variola virus topoisomerase, Shope fibroma virus topoisomeras
		gnl|CDD|10914	COG1196, Smc, Chromosome segregation ATPases [Cell division and chromosome partitioning]
		gnl|CDD|14075	COG4942, COG4942, Membrane-bound metallopeptidase [Cell division and chromosome partitioning]
		gnl|CDD|13606	COG4372, COG4372, Uncharacterized protein conserved in bacteria with the myosin-like domain [Function unknown]
>gi|39938842|ref|NP_950608.1| ATP-dependent Zn protease [Onion yellows phytoplasma OY-M]	0.377175	gnl|CDD|12600	COG3264, COG3264, Small-conductance mechanosensitive channel [Cell envelope biogenesis, outer membrane]	gnl|CDD|30888	COG0542, ClpA, ATPases with chaperone activity, ATP-binding subunit [Posttranslational modification, protein turnover, chaperones]
		gnl|CDD|25355	pfam00004, AAA, ATPase family associated with various cellular activities (AAA)	gnl|CDD|40106	pfam00004, AAA, ATPase family associated with various cellular activities (AAA)
		gnl|CDD|28893	cd00009, AAA, AAA-superfamily of ATPases associated with a wide variety of cellular activities, including membrane fusion, proteolysis, and DNA replication	gnl|CDD|31413	COG1220, HslU, ATP-dependent protease HslVU (ClpYQ), ATPase subunit [Posttranslational modification, protein turnover, chaperones]
		gnl|CDD|10938	COG1220, HslU, ATP-dependent protease HslVU (ClpYQ), ATPase subunit [Posttranslational modification, protein turnover, chaperones]	gnl|CDD|31564	COG1373, COG1373, Predicted ATPase (AAA+ superfamily) [General function prediction only]
		gnl|CDD|11962	COG2256, MGS1, ATPase related to the helicase subunit of the Holliday junction resolvase [DNA replication, recombination, and repair]	gnl|CDD|28893	cd00009, AAA, AAA-superfamily of ATPases associated with a wide variety of cellular activities, including membrane fusion, proteolysis, and DNA replication
		gnl|CDD|10337	COG0464, SpoVK, ATPases of the AAA+ class [Posttranslational modification, protein turnover, chaperones]	gnl|CDD|30818	COG0470, HolB, ATPase involved in DNA replication [DNA replication, recombination, and repair]
		gnl|CDD|24141	pfam05917, DUF874, Helicobacter pylori protein of unknown function (DUF874)	gnl|CDD|31058	COG0714, COG0714, MoxR-like ATPases [General function prediction only]
		gnl|CDD|10463	COG0593, DnaA, ATPase involved in DNA replication initiation [DNA replication, recombination, and repair]	gnl|CDD|32437	COG2256, MGS1, ATPase related to the helicase subunit of the Holliday junction resolvase [DNA replication, recombination, and repair]
		gnl|CDD|10941	COG1223, COG1223, Predicted ATPase (AAA+ superfamily) [General function prediction only]	gnl|CDD|31415	COG1222, RPT1, ATP-dependent 26S proteasome regulatory subunit [Posttranslational modification, protein turnover, chaperones]
		gnl|CDD|10338	COG0465, HflB, ATP-dependent Zn proteases [Posttranslational modification, protein turnover, chaperones]	gnl|CDD|30812	COG0464, SpoVK, ATPases of the AAA+ class [Posttranslational modification, protein turnover, chaperones]
		gnl|CDD|23709	pfam05483, SCP-1, Synaptonemal complex protein 1 (SCP-1)	gnl|CDD|30938	COG0593, DnaA, ATPase involved in DNA replication initiation [DNA replication, recombination, and repair]
		gnl|CDD|10413	COG0542, ClpA, ATPases with chaperone activity, ATP-binding subunit [Posttranslational modification, protein turnover, chaperones]	gnl|CDD|30813	COG0465, HflB, ATP-dependent Zn proteases [Posttranslational modification, protein turnover, chaperones]
		gnl|CDD|10293	COG0419, SbcC, ATPase involved in DNA repair [DNA replication, recombination, and repair]	gnl|CDD|31416	COG1223, COG1223, Predicted ATPase (AAA+ superfamily) [General function prediction only]
		gnl|CDD|16998	pfam01576, Myosin_tail_1, Myosin tail	gnl|CDD|31412	COG1219, ClpX, ATP-dependent protease Clp, ATPase subunit [Posttranslational modification, protein turnover, chaperones]
		gnl|CDD|10339	COG0466, Lon, ATP-dependent Lon protease, bacterial type [Posttranslational modification, protein turnover, chaperones]	gnl|CDD|32436	COG2255, RuvB, Holliday junction resolvasome, helicase subunit [DNA replication, recombination, and repair]
		gnl|CDD|10937	COG1219, ClpX, ATP-dependent protease Clp, ATPase subunit [Posttranslational modification, protein turnover, chaperones]	gnl|CDD|47696	smart00382, AAA, ATPases associated with a variety of cellular activities; AAA - ATPases associated with a variety of cellular activities
		gnl|CDD|10583	COG0714, COG0714, MoxR-like ATPases [General function prediction only]	gnl|CDD|31663	COG1474, CDC6, Cdc6-related protein, AAA superfamily ATPase [DNA replication, recombination, and repair / Posttranslational modification, protein turnover, chaperones]
		gnl|CDD|11089	COG1373, COG1373, Predicted ATPase (AAA+ superfamily) [General function prediction only]
		gnl|CDD|26631	pfam06519, TolA, TolA protein
		gnl|CDD|25315	smart00382, AAA, ATPases associated with a variety of cellular activities; AAA - ATPases associated with a variety of cellular activities
		gnl|CDD|11961	COG2255, RuvB, Holliday junction resolvasome, helicase subunit [DNA replication, recombination, and repair]
		gnl|CDD|26560	pfam06447, TraB_pillus, TraB pilus assembly protein
		gnl|CDD|10940	COG1222, RPT1, ATP-dependent 26S proteasome regulatory subunit [Posttranslational modification, protein turnover, chaperones]
		gnl|CDD|11188	COG1474, CDC6, Cdc6-related protein, AAA superfamily ATPase [DNA replication, recombination, and repair / Posttranslational modification, protein turnover, chaperones]
		gnl|CDD|14047	COG4913, COG4913, Uncharacterized protein conserved in bacteria [Function unknown]
		gnl|CDD|12403	COG3064, TolA, Membrane protein involved in colicin uptake [Cell envelope biogenesis, outer membrane]
		gnl|CDD|390	smart00435, TOPEUc, DNA Topoisomerase I (eukaryota); DNA Topoisomerase I (eukaryota), DNA topoisomerase V, Vaccina virus topoisomerase, Variola virus topoisomerase, Shope fibroma virus topoisomeras
		gnl|CDD|10914	COG1196, Smc, Chromosome segregation ATPases [Cell division and chromosome partitioning]
		gnl|CDD|14075	COG4942, COG4942, Membrane-bound metallopeptidase [Cell division and chromosome partitioning]
		gnl|CDD|13606	COG4372, COG4372, Uncharacterized protein conserved in bacteria with the myosin-like domain [Function unknown]
>gi|39939213|ref|NP_950979.1| ATP-dependent Zn protease [Onion yellows phytoplasma OY-M]	0.436659	gnl|CDD|28893	cd00009, AAA, AAA-superfamily of ATPases associated with a wide variety of cellular activities, including membrane fusion, proteolysis, and DNA replication	gnl|CDD|30888	COG0542, ClpA, ATPases with chaperone activity, ATP-binding subunit [Posttranslational modification, protein turnover, chaperones]
		gnl|CDD|10938	COG1220, HslU, ATP-dependent protease HslVU (ClpYQ), ATPase subunit [Posttranslational modification, protein turnover, chaperones]	gnl|CDD|40106	pfam00004, AAA, ATPase family associated with various cellular activities (AAA)
		gnl|CDD|10337	COG0464, SpoVK, ATPases of the AAA+ class [Posttranslational modification, protein turnover, chaperones]	gnl|CDD|31413	COG1220, HslU, ATP-dependent protease HslVU (ClpYQ), ATPase subunit [Posttranslational modification, protein turnover, chaperones]
		gnl|CDD|24141	pfam05917, DUF874, Helicobacter pylori protein of unknown function (DUF874)	gnl|CDD|31564	COG1373, COG1373, Predicted ATPase (AAA+ superfamily) [General function prediction only]
		gnl|CDD|10463	COG0593, DnaA, ATPase involved in DNA replication initiation [DNA replication, recombination, and repair]	gnl|CDD|28893	cd00009, AAA, AAA-superfamily of ATPases associated with a wide variety of cellular activities, including membrane fusion, proteolysis, and DNA replication
		gnl|CDD|10941	COG1223, COG1223, Predicted ATPase (AAA+ superfamily) [General function prediction only]	gnl|CDD|30818	COG0470, HolB, ATPase involved in DNA replication [DNA replication, recombination, and repair]
		gnl|CDD|10339	COG0466, Lon, ATP-dependent Lon protease, bacterial type [Posttranslational modification, protein turnover, chaperones]	gnl|CDD|31058	COG0714, COG0714, MoxR-like ATPases [General function prediction only]
		gnl|CDD|10937	COG1219, ClpX, ATP-dependent protease Clp, ATPase subunit [Posttranslational modification, protein turnover, chaperones]	gnl|CDD|32437	COG2256, MGS1, ATPase related to the helicase subunit of the Holliday junction resolvase [DNA replication, recombination, and repair]
		gnl|CDD|26631	pfam06519, TolA, TolA protein	gnl|CDD|31415	COG1222, RPT1, ATP-dependent 26S proteasome regulatory subunit [Posttranslational modification, protein turnover, chaperones]
		gnl|CDD|11961	COG2255, RuvB, Holliday junction resolvasome, helicase subunit [DNA replication, recombination, and repair]	gnl|CDD|30812	COG0464, SpoVK, ATPases of the AAA+ class [Posttranslational modification, protein turnover, chaperones]
		gnl|CDD|11188	COG1474, CDC6, Cdc6-related protein, AAA superfamily ATPase [DNA replication, recombination, and repair / Posttranslational modification, protein turnover, chaperones]	gnl|CDD|30938	COG0593, DnaA, ATPase involved in DNA replication initiation [DNA replication, recombination, and repair]
		gnl|CDD|12403	COG3064, TolA, Membrane protein involved in colicin uptake [Cell envelope biogenesis, outer membrane]	gnl|CDD|30813	COG0465, HflB, ATP-dependent Zn proteases [Posttranslational modification, protein turnover, chaperones]
		gnl|CDD|390	smart00435, TOPEUc, DNA Topoisomerase I (eukaryota); DNA Topoisomerase I (eukaryota), DNA topoisomerase V, Vaccina virus topoisomerase, Variola virus topoisomerase, Shope fibroma virus topoisomeras	gnl|CDD|31416	COG1223, COG1223, Predicted ATPase (AAA+ superfamily) [General function prediction only]
		gnl|CDD|12600	COG3264, COG3264, Small-conductance mechanosensitive channel [Cell envelope biogenesis, outer membrane]	gnl|CDD|31412	COG1219, ClpX, ATP-dependent protease Clp, ATPase subunit [Posttranslational modification, protein turnover, chaperones]
		gnl|CDD|25355	pfam00004, AAA, ATPase family associated with various cellular activities (AAA)	gnl|CDD|30951	COG0606, COG0606, Predicted ATPase with chaperone activity [Posttranslational modification, protein turnover, chaperones]
		gnl|CDD|24822	pfam05949, DUF881, Bacterial protein of unknown function (DUF881)	gnl|CDD|32436	COG2255, RuvB, Holliday junction resolvasome, helicase subunit [DNA replication, recombination, and repair]
		gnl|CDD|14152	COG5022, COG5022, Myosin heavy chain [Cytoskeleton]	gnl|CDD|47696	smart00382, AAA, ATPases associated with a variety of cellular activities; AAA - ATPases associated with a variety of cellular activities
		gnl|CDD|11962	COG2256, MGS1, ATPase related to the helicase subunit of the Holliday junction resolvase [DNA replication, recombination, and repair]	gnl|CDD|31673	COG1484, DnaC, DNA replication protein [DNA replication, recombination, and repair]
		gnl|CDD|10338	COG0465, HflB, ATP-dependent Zn proteases [Posttranslational modification, protein turnover, chaperones]	gnl|CDD|31663	COG1474, CDC6, Cdc6-related protein, AAA superfamily ATPase [DNA replication, recombination, and repair / Posttranslational modification, protein turnover, chaperones]
		gnl|CDD|10413	COG0542, ClpA, ATPases with chaperone activity, ATP-binding subunit [Posttranslational modification, protein turnover, chaperones]
		gnl|CDD|16998	pfam01576, Myosin_tail_1, Myosin tail
		gnl|CDD|10293	COG0419, SbcC, ATPase involved in DNA repair [DNA replication, recombination, and repair]
		gnl|CDD|10476	COG0606, COG0606, Predicted ATPase with chaperone activity [Posttranslational modification, protein turnover, chaperones]
		gnl|CDD|10583	COG0714, COG0714, MoxR-like ATPases [General function prediction only]
		gnl|CDD|25315	smart00382, AAA, ATPases associated with a variety of cellular activities; AAA - ATPases associated with a variety of cellular activities
		gnl|CDD|11089	COG1373, COG1373, Predicted ATPase (AAA+ superfamily) [General function prediction only]
		gnl|CDD|10940	COG1222, RPT1, ATP-dependent 26S proteasome regulatory subunit [Posttranslational modification, protein turnover, chaperones]
		gnl|CDD|14047	COG4913, COG4913, Uncharacterized protein conserved in bacteria [Function unknown]
		gnl|CDD|10914	COG1196, Smc, Chromosome segregation ATPases [Cell division and chromosome partitioning]
		gnl|CDD|13606	COG4372, COG4372, Uncharacterized protein conserved in bacteria with the myosin-like domain [Function unknown]
		gnl|CDD|14075	COG4942, COG4942, Membrane-bound metallopeptidase [Cell division and chromosome partitioning]
		gnl|CDD|11198	COG1484, DnaC, DNA replication protein [DNA replication, recombination, and repair]
Onion_yellows_phytoplasma_OY-M Cluster 5
>gi|39938834|ref|NP_950600.1| chromosome segregation ATPase homolog [Onion yellows phytoplasma OY-M]	0.593367	gnl|CDD|11177	COG1463, Ttg2C, ABC-type transport system involved in resistance to organic solvents, periplasmic component [Secondary metabolites biosynthesis, transport, and catabolism]	gnl|CDD|34081	COG4372, COG4372, Uncharacterized protein conserved in bacteria with the myosin-like domain [Function unknown]
		gnl|CDD|12600	COG3264, COG3264, Small-conductance mechanosensitive channel [Cell envelope biogenesis, outer membrane]
		gnl|CDD|10914	COG1196, Smc, Chromosome segregation ATPases [Cell division and chromosome partitioning]
		gnl|CDD|13606	COG4372, COG4372, Uncharacterized protein conserved in bacteria with the myosin-like domain [Function unknown]
>gi|39938553|ref|NP_950319.1| hypothetical protein PAM067 [Onion yellows phytoplasma OY-M]	0.548832	gnl|CDD|11038	COG1322, COG1322, Uncharacterized protein conserved in bacteria [Function unknown]
		gnl|CDD|10914	COG1196, Smc, Chromosome segregation ATPases [Cell division and chromosome partitioning]
		gnl|CDD|13606	COG4372, COG4372, Uncharacterized protein conserved in bacteria with the myosin-like domain [Function unknown]
>gi|39939137|ref|NP_950903.1| hypothetical protein PAM651 [Onion yellows phytoplasma OY-M]	0.548681	gnl|CDD|9892	COG0016, PheS, Phenylalanyl-tRNA synthetase alpha subunit [Translation, ribosomal structure and biogenesis]	gnl|CDD|30366	COG0016, PheS, Phenylalanyl-tRNA synthetase alpha subunit [Translation, ribosomal structure and biogenesis]
		gnl|CDD|10914	COG1196, Smc, Chromosome segregation ATPases [Cell division and chromosome partitioning]
		gnl|CDD|13606	COG4372, COG4372, Uncharacterized protein conserved in bacteria with the myosin-like domain [Function unknown]
Onion_yellows_phytoplasma_OY-M Cluster 6
>gi|39938838|ref|NP_950604.1| hypothetical protein PAM352 [Onion yellows phytoplasma OY-M]	0.324691
>gi|39938798|ref|NP_950564.1| hypothetical protein PAM312 [Onion yellows phytoplasma OY-M]	0.301486
>gi|39939042|ref|NP_950808.1| hypothetical protein PAM556 [Onion yellows phytoplasma OY-M]	0.263496
Onion_yellows_phytoplasma_OY-M Cluster 7
>gi|39938811|ref|NP_950577.1| bacterial nucleoid DNA-binding protein [Onion yellows phytoplasma OY-M]	0.312629	gnl|CDD|25448	pfam00216, Bac_DNA_binding, Bacterial DNA-binding protein	gnl|CDD|40315	pfam00216, Bac_DNA_binding, Bacterial DNA-binding protein
		gnl|CDD|29683	cd00591, HU_IHF, Integration host factor (IHF) and HU are small heterodimeric members of the DNABII protein family that bind and bend DNA, functioning as architectural factors in many cellular processes including transcription, site-specific recombination, and higher-order nucleoprotein complex assembly	gnl|CDD|47719	smart00411, BHL, bacterial (prokaryotic) histone like domain;
		gnl|CDD|25323	smart00411, BHL, bacterial (prokaryotic) histone like domain;	gnl|CDD|29683	cd00591, HU_IHF, Integration host factor (IHF) and HU are small heterodimeric members of the DNABII protein family that bind and bend DNA, functioning as architectural factors in many cellular processes including transcription, site-specific recombination, and higher-order nucleoprotein complex assembly
>gi|39938851|ref|NP_950617.1| bacterial nucleoid DNA-binding protein [Onion yellows phytoplasma OY-M]	0.312629	gnl|CDD|25448	pfam00216, Bac_DNA_binding, Bacterial DNA-binding protein	gnl|CDD|40315	pfam00216, Bac_DNA_binding, Bacterial DNA-binding protein
		gnl|CDD|29683	cd00591, HU_IHF, Integration host factor (IHF) and HU are small heterodimeric members of the DNABII protein family that bind and bend DNA, functioning as architectural factors in many cellular processes including transcription, site-specific recombination, and higher-order nucleoprotein complex assembly	gnl|CDD|47719	smart00411, BHL, bacterial (prokaryotic) histone like domain;
		gnl|CDD|25323	smart00411, BHL, bacterial (prokaryotic) histone like domain;	gnl|CDD|29683	cd00591, HU_IHF, Integration host factor (IHF) and HU are small heterodimeric members of the DNABII protein family that bind and bend DNA, functioning as architectural factors in many cellular processes including transcription, site-specific recombination, and higher-order nucleoprotein complex assembly
>gi|39939140|ref|NP_950906.1| bacterial nucleoid DNA-binding protein [Onion yellows phytoplasma OY-M]	0.32689	gnl|CDD|25448	pfam00216, Bac_DNA_binding, Bacterial DNA-binding protein	gnl|CDD|40315	pfam00216, Bac_DNA_binding, Bacterial DNA-binding protein
		gnl|CDD|29683	cd00591, HU_IHF, Integration host factor (IHF) and HU are small heterodimeric members of the DNABII protein family that bind and bend DNA, functioning as architectural factors in many cellular processes including transcription, site-specific recombination, and higher-order nucleoprotein complex assembly	gnl|CDD|47719	smart00411, BHL, bacterial (prokaryotic) histone like domain;
		gnl|CDD|25323	smart00411, BHL, bacterial (prokaryotic) histone like domain;	gnl|CDD|29683	cd00591, HU_IHF, Integration host factor (IHF) and HU are small heterodimeric members of the DNABII protein family that bind and bend DNA, functioning as architectural factors in many cellular processes including transcription, site-specific recombination, and higher-order nucleoprotein complex assembly
Onion_yellows_phytoplasma_OY-M Cluster 8
>gi|39938812|ref|NP_950578.1| ATP-dependent Zn protease [Onion yellows phytoplasma OY-M]	0.335454	gnl|CDD|28893	cd00009, AAA, AAA-superfamily of ATPases associated with a wide variety of cellular activities, including membrane fusion, proteolysis, and DNA replication	gnl|CDD|30888	COG0542, ClpA, ATPases with chaperone activity, ATP-binding subunit [Posttranslational modification, protein turnover, chaperones]
		gnl|CDD|10938	COG1220, HslU, ATP-dependent protease HslVU (ClpYQ), ATPase subunit [Posttranslational modification, protein turnover, chaperones]	gnl|CDD|40106	pfam00004, AAA, ATPase family associated with various cellular activities (AAA)
		gnl|CDD|10337	COG0464, SpoVK, ATPases of the AAA+ class [Posttranslational modification, protein turnover, chaperones]	gnl|CDD|31413	COG1220, HslU, ATP-dependent protease HslVU (ClpYQ), ATPase subunit [Posttranslational modification, protein turnover, chaperones]
		gnl|CDD|10941	COG1223, COG1223, Predicted ATPase (AAA+ superfamily) [General function prediction only]	gnl|CDD|31564	COG1373, COG1373, Predicted ATPase (AAA+ superfamily) [General function prediction only]
		gnl|CDD|9570	pfam04011, LemA, LemA family	gnl|CDD|28893	cd00009, AAA, AAA-superfamily of ATPases associated with a wide variety of cellular activities, including membrane fusion, proteolysis, and DNA replication
		gnl|CDD|23709	pfam05483, SCP-1, Synaptonemal complex protein 1 (SCP-1)	gnl|CDD|31058	COG0714, COG0714, MoxR-like ATPases [General function prediction only]
		gnl|CDD|10339	COG0466, Lon, ATP-dependent Lon protease, bacterial type [Posttranslational modification, protein turnover, chaperones]	gnl|CDD|32437	COG2256, MGS1, ATPase related to the helicase subunit of the Holliday junction resolvase [DNA replication, recombination, and repair]
		gnl|CDD|11961	COG2255, RuvB, Holliday junction resolvasome, helicase subunit [DNA replication, recombination, and repair]	gnl|CDD|31415	COG1222, RPT1, ATP-dependent 26S proteasome regulatory subunit [Posttranslational modification, protein turnover, chaperones]
		gnl|CDD|390	smart00435, TOPEUc, DNA Topoisomerase I (eukaryota); DNA Topoisomerase I (eukaryota), DNA topoisomerase V, Vaccina virus topoisomerase, Variola virus topoisomerase, Shope fibroma virus topoisomeras	gnl|CDD|30812	COG0464, SpoVK, ATPases of the AAA+ class [Posttranslational modification, protein turnover, chaperones]
		gnl|CDD|12600	COG3264, COG3264, Small-conductance mechanosensitive channel [Cell envelope biogenesis, outer membrane]	gnl|CDD|30813	COG0465, HflB, ATP-dependent Zn proteases [Posttranslational modification, protein turnover, chaperones]
		gnl|CDD|25355	pfam00004, AAA, ATPase family associated with various cellular activities (AAA)	gnl|CDD|31416	COG1223, COG1223, Predicted ATPase (AAA+ superfamily) [General function prediction only]
		gnl|CDD|11962	COG2256, MGS1, ATPase related to the helicase subunit of the Holliday junction resolvase [DNA replication, recombination, and repair]	gnl|CDD|31412	COG1219, ClpX, ATP-dependent protease Clp, ATPase subunit [Posttranslational modification, protein turnover, chaperones]
		gnl|CDD|10338	COG0465, HflB, ATP-dependent Zn proteases [Posttranslational modification, protein turnover, chaperones]	gnl|CDD|32436	COG2255, RuvB, Holliday junction resolvasome, helicase subunit [DNA replication, recombination, and repair]
		gnl|CDD|10413	COG0542, ClpA, ATPases with chaperone activity, ATP-binding subunit [Posttranslational modification, protein turnover, chaperones]	gnl|CDD|47696	smart00382, AAA, ATPases associated with a variety of cellular activities; AAA - ATPases associated with a variety of cellular activities
		gnl|CDD|10293	COG0419, SbcC, ATPase involved in DNA repair [DNA replication, recombination, and repair]
		gnl|CDD|16998	pfam01576, Myosin_tail_1, Myosin tail
		gnl|CDD|10583	COG0714, COG0714, MoxR-like ATPases [General function prediction only]
		gnl|CDD|11089	COG1373, COG1373, Predicted ATPase (AAA+ superfamily) [General function prediction only]
		gnl|CDD|25315	smart00382, AAA, ATPases associated with a variety of cellular activities; AAA - ATPases associated with a variety of cellular activities
		gnl|CDD|10940	COG1222, RPT1, ATP-dependent 26S proteasome regulatory subunit [Posttranslational modification, protein turnover, chaperones]
		gnl|CDD|10914	COG1196, Smc, Chromosome segregation ATPases [Cell division and chromosome partitioning]
		gnl|CDD|14075	COG4942, COG4942, Membrane-bound metallopeptidase [Cell division and chromosome partitioning]
		gnl|CDD|13606	COG4372, COG4372, Uncharacterized protein conserved in bacteria with the myosin-like domain [Function unknown]
>gi|39938852|ref|NP_950618.1| ATP-dependent Zn protease [Onion yellows phytoplasma OY-M]	0.328541	gnl|CDD|28893	cd00009, AAA, AAA-superfamily of ATPases associated with a wide variety of cellular activities, including membrane fusion, proteolysis, and DNA replication	gnl|CDD|30888	COG0542, ClpA, ATPases with chaperone activity, ATP-binding subunit [Posttranslational modification, protein turnover, chaperones]
		gnl|CDD|10337	COG0464, SpoVK, ATPases of the AAA+ class [Posttranslational modification, protein turnover, chaperones]	gnl|CDD|40106	pfam00004, AAA, ATPase family associated with various cellular activities (AAA)
		gnl|CDD|10941	COG1223, COG1223, Predicted ATPase (AAA+ superfamily) [General function prediction only]	gnl|CDD|31413	COG1220, HslU, ATP-dependent protease HslVU (ClpYQ), ATPase subunit [Posttranslational modification, protein turnover, chaperones]
		gnl|CDD|9570	pfam04011, LemA, LemA family	gnl|CDD|31564	COG1373, COG1373, Predicted ATPase (AAA+ superfamily) [General function prediction only]
		gnl|CDD|23709	pfam05483, SCP-1, Synaptonemal complex protein 1 (SCP-1)	gnl|CDD|28893	cd00009, AAA, AAA-superfamily of ATPases associated with a wide variety of cellular activities, including membrane fusion, proteolysis, and DNA replication
		gnl|CDD|10339	COG0466, Lon, ATP-dependent Lon protease, bacterial type [Posttranslational modification, protein turnover, chaperones]	gnl|CDD|31058	COG0714, COG0714, MoxR-like ATPases [General function prediction only]
		gnl|CDD|11961	COG2255, RuvB, Holliday junction resolvasome, helicase subunit [DNA replication, recombination, and repair]	gnl|CDD|32437	COG2256, MGS1, ATPase related to the helicase subunit of the Holliday junction resolvase [DNA replication, recombination, and repair]
		gnl|CDD|390	smart00435, TOPEUc, DNA Topoisomerase I (eukaryota); DNA Topoisomerase I (eukaryota), DNA topoisomerase V, Vaccina virus topoisomerase, Variola virus topoisomerase, Shope fibroma virus topoisomeras	gnl|CDD|31415	COG1222, RPT1, ATP-dependent 26S proteasome regulatory subunit [Posttranslational modification, protein turnover, chaperones]
		gnl|CDD|12600	COG3264, COG3264, Small-conductance mechanosensitive channel [Cell envelope biogenesis, outer membrane]	gnl|CDD|30812	COG0464, SpoVK, ATPases of the AAA+ class [Posttranslational modification, protein turnover, chaperones]
		gnl|CDD|25355	pfam00004, AAA, ATPase family associated with various cellular activities (AAA)	gnl|CDD|30813	COG0465, HflB, ATP-dependent Zn proteases [Posttranslational modification, protein turnover, chaperones]
		gnl|CDD|11962	COG2256, MGS1, ATPase related to the helicase subunit of the Holliday junction resolvase [DNA replication, recombination, and repair]	gnl|CDD|31416	COG1223, COG1223, Predicted ATPase (AAA+ superfamily) [General function prediction only]
		gnl|CDD|10338	COG0465, HflB, ATP-dependent Zn proteases [Posttranslational modification, protein turnover, chaperones]	gnl|CDD|31412	COG1219, ClpX, ATP-dependent protease Clp, ATPase subunit [Posttranslational modification, protein turnover, chaperones]
		gnl|CDD|10413	COG0542, ClpA, ATPases with chaperone activity, ATP-binding subunit [Posttranslational modification, protein turnover, chaperones]	gnl|CDD|32436	COG2255, RuvB, Holliday junction resolvasome, helicase subunit [DNA replication, recombination, and repair]
		gnl|CDD|10293	COG0419, SbcC, ATPase involved in DNA repair [DNA replication, recombination, and repair]	gnl|CDD|47696	smart00382, AAA, ATPases associated with a variety of cellular activities; AAA - ATPases associated with a variety of cellular activities
		gnl|CDD|16998	pfam01576, Myosin_tail_1, Myosin tail
		gnl|CDD|10583	COG0714, COG0714, MoxR-like ATPases [General function prediction only]
		gnl|CDD|11089	COG1373, COG1373, Predicted ATPase (AAA+ superfamily) [General function prediction only]
		gnl|CDD|25315	smart00382, AAA, ATPases associated with a variety of cellular activities; AAA - ATPases associated with a variety of cellular activities
		gnl|CDD|10940	COG1222, RPT1, ATP-dependent 26S proteasome regulatory subunit [Posttranslational modification, protein turnover, chaperones]
		gnl|CDD|10914	COG1196, Smc, Chromosome segregation ATPases [Cell division and chromosome partitioning]
		gnl|CDD|14075	COG4942, COG4942, Membrane-bound metallopeptidase [Cell division and chromosome partitioning]
		gnl|CDD|13606	COG4372, COG4372, Uncharacterized protein conserved in bacteria with the myosin-like domain [Function unknown]
Onion_yellows_phytoplasma_OY-M Cluster 9
>gi|39938840|ref|NP_950606.1| hypothetical protein PAM354 [Onion yellows phytoplasma OY-M]	0.56691
>gi|39939044|ref|NP_950810.1| hypothetical protein PAM558 [Onion yellows phytoplasma OY-M]	0.491264	gnl|CDD|11222	COG1508, RpoN, DNA-directed RNA polymerase specialized sigma subunit, sigma54 homolog [Transcription]
Onion_yellows_phytoplasma_OY-M Cluster 10
>gi|39938990|ref|NP_950756.1| hypothetical protein PAM504 [Onion yellows phytoplasma OY-M]	0.74702
>gi|39939046|ref|NP_950812.1| hypothetical protein PAM560 [Onion yellows phytoplasma OY-M]	0.737102
Onion_yellows_phytoplasma_OY-M Cluster 11
>gi|39938814|ref|NP_950580.1| hypothetical protein PAM328 [Onion yellows phytoplasma OY-M]	0.475804
>gi|39938854|ref|NP_950620.1| hypothetical protein PAM368 [Onion yellows phytoplasma OY-M]	0.475804
Leptospira_interrogans_serovar_Lai_str_56601 Cluster 1
>gi|24217285|ref|NP_714768.1| putative transposase [Leptospira interrogans serovar Lai str. 56601]	0.362779	gnl|CDD|23225	pfam01527, Transposase_8, Transposase	gnl|CDD|41572	pfam01527, Transposase_8, Transposase
		gnl|CDD|12308	COG2963, COG2963, Transposase and inactivated derivatives [DNA replication, recombination, and repair]	gnl|CDD|32783	COG2963, COG2963, Transposase and inactivated derivatives [DNA replication, recombination, and repair]
>gi|24217365|ref|NP_714848.1| putative transposase [Leptospira interrogans serovar Lai str. 56601]	0.147448	gnl|CDD|23225	pfam01527, Transposase_8, Transposase	gnl|CDD|41572	pfam01527, Transposase_8, Transposase
		gnl|CDD|12308	COG2963, COG2963, Transposase and inactivated derivatives [DNA replication, recombination, and repair]
>gi|24217407|ref|NP_714890.1| putative transposase [Leptospira interrogans serovar Lai str. 56601]	0.362779	gnl|CDD|23225	pfam01527, Transposase_8, Transposase	gnl|CDD|41572	pfam01527, Transposase_8, Transposase
		gnl|CDD|12308	COG2963, COG2963, Transposase and inactivated derivatives [DNA replication, recombination, and repair]	gnl|CDD|32783	COG2963, COG2963, Transposase and inactivated derivatives [DNA replication, recombination, and repair]
>gi|24214448|ref|NP_711929.1| transposase [Leptospira interrogans serovar Lai str. 56601]	0.315435	gnl|CDD|23225	pfam01527, Transposase_8, Transposase	gnl|CDD|41572	pfam01527, Transposase_8, Transposase
		gnl|CDD|12308	COG2963, COG2963, Transposase and inactivated derivatives [DNA replication, recombination, and repair]	gnl|CDD|32783	COG2963, COG2963, Transposase and inactivated derivatives [DNA replication, recombination, and repair]
>gi|24214512|ref|NP_711993.1| transposase [Leptospira interrogans serovar Lai str. 56601]	0.315435	gnl|CDD|23225	pfam01527, Transposase_8, Transposase	gnl|CDD|41572	pfam01527, Transposase_8, Transposase
		gnl|CDD|12308	COG2963, COG2963, Transposase and inactivated derivatives [DNA replication, recombination, and repair]	gnl|CDD|32783	COG2963, COG2963, Transposase and inactivated derivatives [DNA replication, recombination, and repair]
>gi|24215351|ref|NP_712832.1| transposase [Leptospira interrogans serovar Lai str. 56601]	0.315435	gnl|CDD|23225	pfam01527, Transposase_8, Transposase	gnl|CDD|41572	pfam01527, Transposase_8, Transposase
		gnl|CDD|12308	COG2963, COG2963, Transposase and inactivated derivatives [DNA replication, recombination, and repair]	gnl|CDD|32783	COG2963, COG2963, Transposase and inactivated derivatives [DNA replication, recombination, and repair]
>gi|24215379|ref|NP_712860.1| transposase [Leptospira interrogans serovar Lai str. 56601]	0.23937	gnl|CDD|23225	pfam01527, Transposase_8, Transposase	gnl|CDD|41572	pfam01527, Transposase_8, Transposase
		gnl|CDD|12308	COG2963, COG2963, Transposase and inactivated derivatives [DNA replication, recombination, and repair]	gnl|CDD|32783	COG2963, COG2963, Transposase and inactivated derivatives [DNA replication, recombination, and repair]
>gi|24216027|ref|NP_713508.1| transposase [Leptospira interrogans serovar Lai str. 56601]	0.315435	gnl|CDD|23225	pfam01527, Transposase_8, Transposase	gnl|CDD|41572	pfam01527, Transposase_8, Transposase
		gnl|CDD|12308	COG2963, COG2963, Transposase and inactivated derivatives [DNA replication, recombination, and repair]	gnl|CDD|32783	COG2963, COG2963, Transposase and inactivated derivatives [DNA replication, recombination, and repair]
>gi|24216473|ref|NP_713954.1| transposase [Leptospira interrogans serovar Lai str. 56601]	0.311918	gnl|CDD|23225	pfam01527, Transposase_8, Transposase	gnl|CDD|41572	pfam01527, Transposase_8, Transposase
		gnl|CDD|12308	COG2963, COG2963, Transposase and inactivated derivatives [DNA replication, recombination, and repair]	gnl|CDD|32783	COG2963, COG2963, Transposase and inactivated derivatives [DNA replication, recombination, and repair]
>gi|24217052|ref|NP_714533.1| transposase [Leptospira interrogans serovar Lai str. 56601]	0.315435	gnl|CDD|23225	pfam01527, Transposase_8, Transposase	gnl|CDD|41572	pfam01527, Transposase_8, Transposase
		gnl|CDD|12308	COG2963, COG2963, Transposase and inactivated derivatives [DNA replication, recombination, and repair]	gnl|CDD|32783	COG2963, COG2963, Transposase and inactivated derivatives [DNA replication, recombination, and repair]
>gi|24217291|ref|NP_714774.1| putative transposase [Leptospira interrogans serovar Lai str. 56601]	0.16313	gnl|CDD|23225	pfam01527, Transposase_8, Transposase	gnl|CDD|41572	pfam01527, Transposase_8, Transposase
		gnl|CDD|12308	COG2963, COG2963, Transposase and inactivated derivatives [DNA replication, recombination, and repair]	gnl|CDD|32783	COG2963, COG2963, Transposase and inactivated derivatives [DNA replication, recombination, and repair]
Leptospira_interrogans_serovar_Lai_str_56601 Cluster 2
>gi|24216023|ref|NP_713504.1| Leucine-rich repeat containing protein [Leptospira interrogans serovar Lai str. 56601]	0.46464	gnl|CDD|14020	COG4886, COG4886, Leucine-rich repeat (LRR) protein [Function unknown]	gnl|CDD|34495	COG4886, COG4886, Leucine-rich repeat (LRR) protein [Function unknown]
		gnl|CDD|29015	cd00116, LRR_RI, Leucine-rich repeats (LRRs), ribonuclease inhibitor (RI)-like subfamily	gnl|CDD|29015	cd00116, LRR_RI, Leucine-rich repeats (LRRs), ribonuclease inhibitor (RI)-like subfamily
>gi|24216022|ref|NP_713503.1| Leucine-rich repeat containing protein [Leptospira interrogans serovar Lai str. 56601]	0.479212	gnl|CDD|10368	COG0497, RecN, ATPase involved in DNA repair [DNA replication, recombination, and repair]	gnl|CDD|34495	COG4886, COG4886, Leucine-rich repeat (LRR) protein [Function unknown]
		gnl|CDD|14020	COG4886, COG4886, Leucine-rich repeat (LRR) protein [Function unknown]
		gnl|CDD|29015	cd00116, LRR_RI, Leucine-rich repeats (LRRs), ribonuclease inhibitor (RI)-like subfamily
>gi|24215562|ref|NP_713043.1| Leucine-rich repeat containing protein [Leptospira interrogans serovar Lai str. 56601]	0.263837	gnl|CDD|14020	COG4886, COG4886, Leucine-rich repeat (LRR) protein [Function unknown]	gnl|CDD|34495	COG4886, COG4886, Leucine-rich repeat (LRR) protein [Function unknown]
Leptospira_interrogans_serovar_Lai_str_56601 Cluster 3
>gi|24215148|ref|NP_712629.1| putative outermembrane protein [Leptospira interrogans serovar Lai str. 56601]	0.476374	gnl|CDD|14360	COG5238, RNA1, Ran GTPase-activating protein (RanGAP) involved in mRNA processing and transport [Signal transduction mechanisms / RNA processing and modification]	gnl|CDD|34495	COG4886, COG4886, Leucine-rich repeat (LRR) protein [Function unknown]
		gnl|CDD|14020	COG4886, COG4886, Leucine-rich repeat (LRR) protein [Function unknown]	gnl|CDD|29015	cd00116, LRR_RI, Leucine-rich repeats (LRRs), ribonuclease inhibitor (RI)-like subfamily
		gnl|CDD|29015	cd00116, LRR_RI, Leucine-rich repeats (LRRs), ribonuclease inhibitor (RI)-like subfamily
>gi|24215664|ref|NP_713145.1| Leucine-rich repeat containing protein [Leptospira interrogans serovar Lai str. 56601]	0.398492	gnl|CDD|14020	COG4886, COG4886, Leucine-rich repeat (LRR) protein [Function unknown]	gnl|CDD|34495	COG4886, COG4886, Leucine-rich repeat (LRR) protein [Function unknown]
		gnl|CDD|29015	cd00116, LRR_RI, Leucine-rich repeats (LRRs), ribonuclease inhibitor (RI)-like subfamily	gnl|CDD|29015	cd00116, LRR_RI, Leucine-rich repeats (LRRs), ribonuclease inhibitor (RI)-like subfamily
Leptospira_interrogans_serovar_Lai_str_56601 Cluster 4
>gi|24216203|ref|NP_713684.1| hypothetical protein LA3504 [Leptospira interrogans serovar Lai str. 56601]	0.686128
>gi|24216202|ref|NP_713683.1| hypothetical protein LA3503 [Leptospira interrogans serovar Lai str. 56601]	0.825879
Leptospira_interrogans_serovar_Lai_str_56601 Cluster 5
>gi|24215149|ref|NP_712630.1| hypothetical protein LA2449 [Leptospira interrogans serovar Lai str. 56601]	0.213857
>gi|24215151|ref|NP_712632.1| hypothetical protein LA2451 [Leptospira interrogans serovar Lai str. 56601]	0.161072
Streptomyces_coelicolor_A32 Cluster 1
>gi|21225423|ref|NP_631202.1| putative transcriptional regulator [Streptomyces coelicolor A3(2)]	0.122651	gnl|CDD|11904	COG2197, CitB, Response regulator containing a CheY-like receiver domain and an HTH DNA-binding domain [Signal transduction mechanisms / Transcription]	gnl|CDD|32632	COG2771, CsgD, DNA-binding HTH domain-containing proteins [Transcription]
		gnl|CDD|12157	COG2771, CsgD, DNA-binding HTH domain-containing proteins [Transcription]	gnl|CDD|32379	COG2197, CitB, Response regulator containing a CheY-like receiver domain and an HTH DNA-binding domain [Signal transduction mechanisms / Transcription]
		gnl|CDD|25324	smart00421, HTH_LUXR, helix_turn_helix, Lux Regulon; lux regulon (activates the bioluminescence operon	gnl|CDD|33687	COG3899, COG3899, Predicted ATPase [General function prediction only]
		gnl|CDD|13729	COG4566, TtrR, Response regulator [Signal transduction mechanisms]	gnl|CDD|40295	pfam00196, GerE, Bacterial regulatory proteins, luxR family
		gnl|CDD|13212	COG3899, COG3899, Predicted ATPase [General function prediction only]	gnl|CDD|47728	smart00421, HTH_LUXR, helix_turn_helix, Lux Regulon; lux regulon (activates the bioluminescence operon
		gnl|CDD|25436	pfam00196, GerE, Bacterial regulatory proteins, luxR family	gnl|CDD|32733	COG2909, MalT, ATP-dependent transcriptional regulator [Transcription]
		gnl|CDD|12258	COG2909, MalT, ATP-dependent transcriptional regulator [Transcription]	gnl|CDD|34204	COG4566, TtrR, Response regulator [Signal transduction mechanisms]
>gi|32141322|ref|NP_733723.1| putative regulatory protein [Streptomyces coelicolor A3(2)]	0.150277	gnl|CDD|11904	COG2197, CitB, Response regulator containing a CheY-like receiver domain and an HTH DNA-binding domain [Signal transduction mechanisms / Transcription]	gnl|CDD|32632	COG2771, CsgD, DNA-binding HTH domain-containing proteins [Transcription]
		gnl|CDD|12157	COG2771, CsgD, DNA-binding HTH domain-containing proteins [Transcription]	gnl|CDD|32379	COG2197, CitB, Response regulator containing a CheY-like receiver domain and an HTH DNA-binding domain [Signal transduction mechanisms / Transcription]
		gnl|CDD|25324	smart00421, HTH_LUXR, helix_turn_helix, Lux Regulon; lux regulon (activates the bioluminescence operon	gnl|CDD|33687	COG3899, COG3899, Predicted ATPase [General function prediction only]
		gnl|CDD|13212	COG3899, COG3899, Predicted ATPase [General function prediction only]	gnl|CDD|40295	pfam00196, GerE, Bacterial regulatory proteins, luxR family
		gnl|CDD|25436	pfam00196, GerE, Bacterial regulatory proteins, luxR family	gnl|CDD|47728	smart00421, HTH_LUXR, helix_turn_helix, Lux Regulon; lux regulon (activates the bioluminescence operon
		gnl|CDD|12258	COG2909, MalT, ATP-dependent transcriptional regulator [Transcription]	gnl|CDD|32733	COG2909, MalT, ATP-dependent transcriptional regulator [Transcription]
>gi|21225416|ref|NP_631195.1| putative transcriptional regulatory protein [Streptomyces coelicolor A3(2)]	0.131753	gnl|CDD|11904	COG2197, CitB, Response regulator containing a CheY-like receiver domain and an HTH DNA-binding domain [Signal transduction mechanisms / Transcription]	gnl|CDD|32632	COG2771, CsgD, DNA-binding HTH domain-containing proteins [Transcription]
		gnl|CDD|12157	COG2771, CsgD, DNA-binding HTH domain-containing proteins [Transcription]	gnl|CDD|32379	COG2197, CitB, Response regulator containing a CheY-like receiver domain and an HTH DNA-binding domain [Signal transduction mechanisms / Transcription]
		gnl|CDD|25324	smart00421, HTH_LUXR, helix_turn_helix, Lux Regulon; lux regulon (activates the bioluminescence operon	gnl|CDD|33687	COG3899, COG3899, Predicted ATPase [General function prediction only]
		gnl|CDD|13729	COG4566, TtrR, Response regulator [Signal transduction mechanisms]	gnl|CDD|40295	pfam00196, GerE, Bacterial regulatory proteins, luxR family
		gnl|CDD|13212	COG3899, COG3899, Predicted ATPase [General function prediction only]	gnl|CDD|47728	smart00421, HTH_LUXR, helix_turn_helix, Lux Regulon; lux regulon (activates the bioluminescence operon
		gnl|CDD|25436	pfam00196, GerE, Bacterial regulatory proteins, luxR family	gnl|CDD|32733	COG2909, MalT, ATP-dependent transcriptional regulator [Transcription]
		gnl|CDD|12258	COG2909, MalT, ATP-dependent transcriptional regulator [Transcription]
>gi|21218692|ref|NP_624471.1| probable transcriptional regulator [Streptomyces coelicolor A3(2)]	0.147048	gnl|CDD|11904	COG2197, CitB, Response regulator containing a CheY-like receiver domain and an HTH DNA-binding domain [Signal transduction mechanisms / Transcription]	gnl|CDD|32632	COG2771, CsgD, DNA-binding HTH domain-containing proteins [Transcription]
		gnl|CDD|12157	COG2771, CsgD, DNA-binding HTH domain-containing proteins [Transcription]	gnl|CDD|32379	COG2197, CitB, Response regulator containing a CheY-like receiver domain and an HTH DNA-binding domain [Signal transduction mechanisms / Transcription]
		gnl|CDD|25324	smart00421, HTH_LUXR, helix_turn_helix, Lux Regulon; lux regulon (activates the bioluminescence operon	gnl|CDD|33687	COG3899, COG3899, Predicted ATPase [General function prediction only]
		gnl|CDD|29987	cd01121, Sms, Sms (bacterial radA) DNA repair protein	gnl|CDD|40295	pfam00196, GerE, Bacterial regulatory proteins, luxR family
		gnl|CDD|13212	COG3899, COG3899, Predicted ATPase [General function prediction only]	gnl|CDD|29987	cd01121, Sms, Sms (bacterial radA) DNA repair protein
		gnl|CDD|25436	pfam00196, GerE, Bacterial regulatory proteins, luxR family	gnl|CDD|47728	smart00421, HTH_LUXR, helix_turn_helix, Lux Regulon; lux regulon (activates the bioluminescence operon
		gnl|CDD|10790	COG1066, Sms, Predicted ATP-dependent serine protease [Posttranslational modification, protein turnover, chaperones]	gnl|CDD|32733	COG2909, MalT, ATP-dependent transcriptional regulator [Transcription]
		gnl|CDD|12258	COG2909, MalT, ATP-dependent transcriptional regulator [Transcription]	gnl|CDD|31265	COG1066, Sms, Predicted ATP-dependent serine protease [Posttranslational modification, protein turnover, chaperones]
Streptomyces_coelicolor_A32 Cluster 2
>gi|21224575|ref|NP_630354.1| putative two-component system response regulator [Streptomyces coelicolor A3(2)]	0.102538	gnl|CDD|11904	COG2197, CitB, Response regulator containing a CheY-like receiver domain and an HTH DNA-binding domain [Signal transduction mechanisms / Transcription]	gnl|CDD|34367	COG4753, COG4753, Response regulator containing CheY-like receiver domain and AraC-type DNA-binding domain [Signal transduction mechanisms]
		gnl|CDD|13253	COG3947, COG3947, Response regulator containing CheY-like receiver and SARP domains [Signal transduction mechanisms]	gnl|CDD|32632	COG2771, CsgD, DNA-binding HTH domain-containing proteins [Transcription]
		gnl|CDD|13892	COG4753, COG4753, Response regulator containing CheY-like receiver domain and AraC-type DNA-binding domain [Signal transduction mechanisms]	gnl|CDD|32386	COG2204, AtoC, Response regulator containing CheY-like receiver, AAA-type ATPase, and DNA-binding domains [Signal transduction mechanisms]
		gnl|CDD|12157	COG2771, CsgD, DNA-binding HTH domain-containing proteins [Transcription]	gnl|CDD|33243	COG3437, COG3437, Response regulator containing a CheY-like receiver domain and an HD-GYP domain [Transcription / Signal transduction mechanisms]
		gnl|CDD|11908	COG2201, CheB, Chemotaxis response regulator containing a CheY-like receiver domain and a methylesterase domain [Cell motility and secretion / Signal transduction mechanisms]	gnl|CDD|32379	COG2197, CitB, Response regulator containing a CheY-like receiver domain and an HTH DNA-binding domain [Signal transduction mechanisms / Transcription]
		gnl|CDD|25324	smart00421, HTH_LUXR, helix_turn_helix, Lux Regulon; lux regulon (activates the bioluminescence operon	gnl|CDD|33728	COG3947, COG3947, Response regulator containing CheY-like receiver and SARP domains [Signal transduction mechanisms]
		gnl|CDD|12768	COG3437, COG3437, Response regulator containing a CheY-like receiver domain and an HD-GYP domain [Transcription / Signal transduction mechanisms]	gnl|CDD|40295	pfam00196, GerE, Bacterial regulatory proteins, luxR family
		gnl|CDD|12615	COG3279, LytT, Response regulator of the LytR/AlgR family [Transcription / Signal transduction mechanisms]	gnl|CDD|34205	COG4567, COG4567, Response regulator consisting of a CheY-like receiver domain and a Fis-type HTH domain [Signal transduction mechanisms / Transcription]
		gnl|CDD|29071	cd00156, REC, Signal receiver domain; originally thought to be unique to bacteria (CheY, OmpR, NtrC, and PhoB), now recently identified in eukaroytes ETR1 Arabidopsis thaliana; this domain receives the signal from the sensor partner in a two-component systems; contains a phosphoacceptor site that is phosphorylated by histidine kinase homologs; usually found N-terminal to a DNA binding effector do…	gnl|CDD|33501	COG3706, PleD, Response regulator containing a CheY-like receiver domain and a GGDEF domain [Signal transduction mechanisms]
		gnl|CDD|13729	COG4566, TtrR, Response regulator [Signal transduction mechanisms]	gnl|CDD|32383	COG2201, CheB, Chemotaxis response regulator containing a CheY-like receiver domain and a methylesterase domain [Cell motility and secretion / Signal transduction mechanisms]
		gnl|CDD|13728	COG4565, CitB, Response regulator of citrate/malate metabolism [Transcription / Signal transduction mechanisms]	gnl|CDD|33502	COG3707, AmiR, Response regulator with putative antiterminator output domain [Signal transduction mechanisms]
		gnl|CDD|11911	COG2204, AtoC, Response regulator containing CheY-like receiver, AAA-type ATPase, and DNA-binding domains [Signal transduction mechanisms]	gnl|CDD|33090	COG3279, LytT, Response regulator of the LytR/AlgR family [Transcription / Signal transduction mechanisms]
		gnl|CDD|25436	pfam00196, GerE, Bacterial regulatory proteins, luxR family	gnl|CDD|47728	smart00421, HTH_LUXR, helix_turn_helix, Lux Regulon; lux regulon (activates the bioluminescence operon
		gnl|CDD|13730	COG4567, COG4567, Response regulator consisting of a CheY-like receiver domain and a Fis-type HTH domain [Signal transduction mechanisms / Transcription]	gnl|CDD|34203	COG4565, CitB, Response regulator of citrate/malate metabolism [Transcription / Signal transduction mechanisms]
		gnl|CDD|13026	COG3706, PleD, Response regulator containing a CheY-like receiver domain and a GGDEF domain [Signal transduction mechanisms]	gnl|CDD|32733	COG2909, MalT, ATP-dependent transcriptional regulator [Transcription]
		gnl|CDD|13027	COG3707, AmiR, Response regulator with putative antiterminator output domain [Signal transduction mechanisms]	gnl|CDD|34204	COG4566, TtrR, Response regulator [Signal transduction mechanisms]
		gnl|CDD|10613	COG0745, OmpR, Response regulators consisting of a CheY-like receiver domain and a winged-helix DNA-binding domain [Signal transduction mechanisms / Transcription]	gnl|CDD|31088	COG0745, OmpR, Response regulators consisting of a CheY-like receiver domain and a winged-helix DNA-binding domain [Signal transduction mechanisms / Transcription]
		gnl|CDD|12258	COG2909, MalT, ATP-dependent transcriptional regulator [Transcription]	gnl|CDD|29071	cd00156, REC, Signal receiver domain; originally thought to be unique to bacteria (CheY, OmpR, NtrC, and PhoB), now recently identified in eukaroytes ETR1 Arabidopsis thaliana; this domain receives the signal from the sensor partner in a two-component systems; contains a phosphoacceptor site that is phosphorylated by histidine kinase homologs; usually found N-terminal to a DNA binding effector do…
>gi|21225971|ref|NP_631750.1| putative two component system response regulator [Streptomyces coelicolor A3(2)]	0.113167	gnl|CDD|11904	COG2197, CitB, Response regulator containing a CheY-like receiver domain and an HTH DNA-binding domain [Signal transduction mechanisms / Transcription]	gnl|CDD|34367	COG4753, COG4753, Response regulator containing CheY-like receiver domain and AraC-type DNA-binding domain [Signal transduction mechanisms]
		gnl|CDD|13253	COG3947, COG3947, Response regulator containing CheY-like receiver and SARP domains [Signal transduction mechanisms]	gnl|CDD|32632	COG2771, CsgD, DNA-binding HTH domain-containing proteins [Transcription]
		gnl|CDD|13892	COG4753, COG4753, Response regulator containing CheY-like receiver domain and AraC-type DNA-binding domain [Signal transduction mechanisms]	gnl|CDD|32386	COG2204, AtoC, Response regulator containing CheY-like receiver, AAA-type ATPase, and DNA-binding domains [Signal transduction mechanisms]
		gnl|CDD|12157	COG2771, CsgD, DNA-binding HTH domain-containing proteins [Transcription]	gnl|CDD|33243	COG3437, COG3437, Response regulator containing a CheY-like receiver domain and an HD-GYP domain [Transcription / Signal transduction mechanisms]
		gnl|CDD|11908	COG2201, CheB, Chemotaxis response regulator containing a CheY-like receiver domain and a methylesterase domain [Cell motility and secretion / Signal transduction mechanisms]	gnl|CDD|32379	COG2197, CitB, Response regulator containing a CheY-like receiver domain and an HTH DNA-binding domain [Signal transduction mechanisms / Transcription]
		gnl|CDD|25324	smart00421, HTH_LUXR, helix_turn_helix, Lux Regulon; lux regulon (activates the bioluminescence operon	gnl|CDD|33728	COG3947, COG3947, Response regulator containing CheY-like receiver and SARP domains [Signal transduction mechanisms]
		gnl|CDD|12768	COG3437, COG3437, Response regulator containing a CheY-like receiver domain and an HD-GYP domain [Transcription / Signal transduction mechanisms]	gnl|CDD|40295	pfam00196, GerE, Bacterial regulatory proteins, luxR family
		gnl|CDD|12615	COG3279, LytT, Response regulator of the LytR/AlgR family [Transcription / Signal transduction mechanisms]	gnl|CDD|33501	COG3706, PleD, Response regulator containing a CheY-like receiver domain and a GGDEF domain [Signal transduction mechanisms]
		gnl|CDD|29071	cd00156, REC, Signal receiver domain; originally thought to be unique to bacteria (CheY, OmpR, NtrC, and PhoB), now recently identified in eukaroytes ETR1 Arabidopsis thaliana; this domain receives the signal from the sensor partner in a two-component systems; contains a phosphoacceptor site that is phosphorylated by histidine kinase homologs; usually found N-terminal to a DNA binding effector do…	gnl|CDD|32383	COG2201, CheB, Chemotaxis response regulator containing a CheY-like receiver domain and a methylesterase domain [Cell motility and secretion / Signal transduction mechanisms]
		gnl|CDD|13729	COG4566, TtrR, Response regulator [Signal transduction mechanisms]	gnl|CDD|33502	COG3707, AmiR, Response regulator with putative antiterminator output domain [Signal transduction mechanisms]
		gnl|CDD|13728	COG4565, CitB, Response regulator of citrate/malate metabolism [Transcription / Signal transduction mechanisms]	gnl|CDD|33090	COG3279, LytT, Response regulator of the LytR/AlgR family [Transcription / Signal transduction mechanisms]
		gnl|CDD|11911	COG2204, AtoC, Response regulator containing CheY-like receiver, AAA-type ATPase, and DNA-binding domains [Signal transduction mechanisms]	gnl|CDD|47728	smart00421, HTH_LUXR, helix_turn_helix, Lux Regulon; lux regulon (activates the bioluminescence operon
		gnl|CDD|25436	pfam00196, GerE, Bacterial regulatory proteins, luxR family	gnl|CDD|34203	COG4565, CitB, Response regulator of citrate/malate metabolism [Transcription / Signal transduction mechanisms]
		gnl|CDD|13730	COG4567, COG4567, Response regulator consisting of a CheY-like receiver domain and a Fis-type HTH domain [Signal transduction mechanisms / Transcription]	gnl|CDD|32733	COG2909, MalT, ATP-dependent transcriptional regulator [Transcription]
		gnl|CDD|13026	COG3706, PleD, Response regulator containing a CheY-like receiver domain and a GGDEF domain [Signal transduction mechanisms]	gnl|CDD|34204	COG4566, TtrR, Response regulator [Signal transduction mechanisms]
		gnl|CDD|13027	COG3707, AmiR, Response regulator with putative antiterminator output domain [Signal transduction mechanisms]	gnl|CDD|31088	COG0745, OmpR, Response regulators consisting of a CheY-like receiver domain and a winged-helix DNA-binding domain [Signal transduction mechanisms / Transcription]
		gnl|CDD|10613	COG0745, OmpR, Response regulators consisting of a CheY-like receiver domain and a winged-helix DNA-binding domain [Signal transduction mechanisms / Transcription]	gnl|CDD|29071	cd00156, REC, Signal receiver domain; originally thought to be unique to bacteria (CheY, OmpR, NtrC, and PhoB), now recently identified in eukaroytes ETR1 Arabidopsis thaliana; this domain receives the signal from the sensor partner in a two-component systems; contains a phosphoacceptor site that is phosphorylated by histidine kinase homologs; usually found N-terminal to a DNA binding effector do…
		gnl|CDD|12258	COG2909, MalT, ATP-dependent transcriptional regulator [Transcription]
>gi|21224963|ref|NP_630742.1| putative two-component regulator [Streptomyces coelicolor A3(2)]	0.091403	gnl|CDD|11904	COG2197, CitB, Response regulator containing a CheY-like receiver domain and an HTH DNA-binding domain [Signal transduction mechanisms / Transcription]	gnl|CDD|34367	COG4753, COG4753, Response regulator containing CheY-like receiver domain and AraC-type DNA-binding domain [Signal transduction mechanisms]
		gnl|CDD|13253	COG3947, COG3947, Response regulator containing CheY-like receiver and SARP domains [Signal transduction mechanisms]	gnl|CDD|32632	COG2771, CsgD, DNA-binding HTH domain-containing proteins [Transcription]
		gnl|CDD|13892	COG4753, COG4753, Response regulator containing CheY-like receiver domain and AraC-type DNA-binding domain [Signal transduction mechanisms]	gnl|CDD|32386	COG2204, AtoC, Response regulator containing CheY-like receiver, AAA-type ATPase, and DNA-binding domains [Signal transduction mechanisms]
		gnl|CDD|12157	COG2771, CsgD, DNA-binding HTH domain-containing proteins [Transcription]	gnl|CDD|33243	COG3437, COG3437, Response regulator containing a CheY-like receiver domain and an HD-GYP domain [Transcription / Signal transduction mechanisms]
		gnl|CDD|11908	COG2201, CheB, Chemotaxis response regulator containing a CheY-like receiver domain and a methylesterase domain [Cell motility and secretion / Signal transduction mechanisms]	gnl|CDD|32379	COG2197, CitB, Response regulator containing a CheY-like receiver domain and an HTH DNA-binding domain [Signal transduction mechanisms / Transcription]
		gnl|CDD|25324	smart00421, HTH_LUXR, helix_turn_helix, Lux Regulon; lux regulon (activates the bioluminescence operon	gnl|CDD|33728	COG3947, COG3947, Response regulator containing CheY-like receiver and SARP domains [Signal transduction mechanisms]
		gnl|CDD|12768	COG3437, COG3437, Response regulator containing a CheY-like receiver domain and an HD-GYP domain [Transcription / Signal transduction mechanisms]	gnl|CDD|40295	pfam00196, GerE, Bacterial regulatory proteins, luxR family
		gnl|CDD|12615	COG3279, LytT, Response regulator of the LytR/AlgR family [Transcription / Signal transduction mechanisms]	gnl|CDD|33501	COG3706, PleD, Response regulator containing a CheY-like receiver domain and a GGDEF domain [Signal transduction mechanisms]
		gnl|CDD|29071	cd00156, REC, Signal receiver domain; originally thought to be unique to bacteria (CheY, OmpR, NtrC, and PhoB), now recently identified in eukaroytes ETR1 Arabidopsis thaliana; this domain receives the signal from the sensor partner in a two-component systems; contains a phosphoacceptor site that is phosphorylated by histidine kinase homologs; usually found N-terminal to a DNA binding effector do…	gnl|CDD|32383	COG2201, CheB, Chemotaxis response regulator containing a CheY-like receiver domain and a methylesterase domain [Cell motility and secretion / Signal transduction mechanisms]
		gnl|CDD|13729	COG4566, TtrR, Response regulator [Signal transduction mechanisms]	gnl|CDD|33502	COG3707, AmiR, Response regulator with putative antiterminator output domain [Signal transduction mechanisms]
		gnl|CDD|13728	COG4565, CitB, Response regulator of citrate/malate metabolism [Transcription / Signal transduction mechanisms]	gnl|CDD|33090	COG3279, LytT, Response regulator of the LytR/AlgR family [Transcription / Signal transduction mechanisms]
		gnl|CDD|11911	COG2204, AtoC, Response regulator containing CheY-like receiver, AAA-type ATPase, and DNA-binding domains [Signal transduction mechanisms]	gnl|CDD|47728	smart00421, HTH_LUXR, helix_turn_helix, Lux Regulon; lux regulon (activates the bioluminescence operon
		gnl|CDD|25436	pfam00196, GerE, Bacterial regulatory proteins, luxR family	gnl|CDD|34203	COG4565, CitB, Response regulator of citrate/malate metabolism [Transcription / Signal transduction mechanisms]
		gnl|CDD|13730	COG4567, COG4567, Response regulator consisting of a CheY-like receiver domain and a Fis-type HTH domain [Signal transduction mechanisms / Transcription]	gnl|CDD|32733	COG2909, MalT, ATP-dependent transcriptional regulator [Transcription]
		gnl|CDD|13026	COG3706, PleD, Response regulator containing a CheY-like receiver domain and a GGDEF domain [Signal transduction mechanisms]	gnl|CDD|34204	COG4566, TtrR, Response regulator [Signal transduction mechanisms]
		gnl|CDD|13027	COG3707, AmiR, Response regulator with putative antiterminator output domain [Signal transduction mechanisms]	gnl|CDD|31088	COG0745, OmpR, Response regulators consisting of a CheY-like receiver domain and a winged-helix DNA-binding domain [Signal transduction mechanisms / Transcription]
		gnl|CDD|10613	COG0745, OmpR, Response regulators consisting of a CheY-like receiver domain and a winged-helix DNA-binding domain [Signal transduction mechanisms / Transcription]	gnl|CDD|29071	cd00156, REC, Signal receiver domain; originally thought to be unique to bacteria (CheY, OmpR, NtrC, and PhoB), now recently identified in eukaroytes ETR1 Arabidopsis thaliana; this domain receives the signal from the sensor partner in a two-component systems; contains a phosphoacceptor site that is phosphorylated by histidine kinase homologs; usually found N-terminal to a DNA binding effector do…
		gnl|CDD|12258	COG2909, MalT, ATP-dependent transcriptional regulator [Transcription]
>gi|21219768|ref|NP_625547.1| putative two-component system response regulator [Streptomyces coelicolor A3(2)]	0.232977	gnl|CDD|11904	COG2197, CitB, Response regulator containing a CheY-like receiver domain and an HTH DNA-binding domain [Signal transduction mechanisms / Transcription]	gnl|CDD|34367	COG4753, COG4753, Response regulator containing CheY-like receiver domain and AraC-type DNA-binding domain [Signal transduction mechanisms]
		gnl|CDD|13253	COG3947, COG3947, Response regulator containing CheY-like receiver and SARP domains [Signal transduction mechanisms]	gnl|CDD|32632	COG2771, CsgD, DNA-binding HTH domain-containing proteins [Transcription]
		gnl|CDD|13892	COG4753, COG4753, Response regulator containing CheY-like receiver domain and AraC-type DNA-binding domain [Signal transduction mechanisms]	gnl|CDD|32386	COG2204, AtoC, Response regulator containing CheY-like receiver, AAA-type ATPase, and DNA-binding domains [Signal transduction mechanisms]
		gnl|CDD|12157	COG2771, CsgD, DNA-binding HTH domain-containing proteins [Transcription]	gnl|CDD|29615	cd01568, QPRTase_NadC, Quinolinate phosphoribosyl transferase (QAPRTase or QPRTase), also called nicotinate-nucleotide pyrophosphorylase, is involved in the de novo synthesis of NAD in both prokaryotes and eukaryotes
		gnl|CDD|11908	COG2201, CheB, Chemotaxis response regulator containing a CheY-like receiver domain and a methylesterase domain [Cell motility and secretion / Signal transduction mechanisms]	gnl|CDD|33243	COG3437, COG3437, Response regulator containing a CheY-like receiver domain and an HD-GYP domain [Transcription / Signal transduction mechanisms]
		gnl|CDD|25324	smart00421, HTH_LUXR, helix_turn_helix, Lux Regulon; lux regulon (activates the bioluminescence operon	gnl|CDD|32379	COG2197, CitB, Response regulator containing a CheY-like receiver domain and an HTH DNA-binding domain [Signal transduction mechanisms / Transcription]
		gnl|CDD|12768	COG3437, COG3437, Response regulator containing a CheY-like receiver domain and an HD-GYP domain [Transcription / Signal transduction mechanisms]	gnl|CDD|40295	pfam00196, GerE, Bacterial regulatory proteins, luxR family
		gnl|CDD|12615	COG3279, LytT, Response regulator of the LytR/AlgR family [Transcription / Signal transduction mechanisms]	gnl|CDD|33501	COG3706, PleD, Response regulator containing a CheY-like receiver domain and a GGDEF domain [Signal transduction mechanisms]
		gnl|CDD|29071	cd00156, REC, Signal receiver domain; originally thought to be unique to bacteria (CheY, OmpR, NtrC, and PhoB), now recently identified in eukaroytes ETR1 Arabidopsis thaliana; this domain receives the signal from the sensor partner in a two-component systems; contains a phosphoacceptor site that is phosphorylated by histidine kinase homologs; usually found N-terminal to a DNA binding effector do…	gnl|CDD|32383	COG2201, CheB, Chemotaxis response regulator containing a CheY-like receiver domain and a methylesterase domain [Cell motility and secretion / Signal transduction mechanisms]
		gnl|CDD|13729	COG4566, TtrR, Response regulator [Signal transduction mechanisms]	gnl|CDD|33502	COG3707, AmiR, Response regulator with putative antiterminator output domain [Signal transduction mechanisms]
		gnl|CDD|13728	COG4565, CitB, Response regulator of citrate/malate metabolism [Transcription / Signal transduction mechanisms]	gnl|CDD|33090	COG3279, LytT, Response regulator of the LytR/AlgR family [Transcription / Signal transduction mechanisms]
		gnl|CDD|11911	COG2204, AtoC, Response regulator containing CheY-like receiver, AAA-type ATPase, and DNA-binding domains [Signal transduction mechanisms]	gnl|CDD|47728	smart00421, HTH_LUXR, helix_turn_helix, Lux Regulon; lux regulon (activates the bioluminescence operon
		gnl|CDD|25436	pfam00196, GerE, Bacterial regulatory proteins, luxR family	gnl|CDD|34203	COG4565, CitB, Response regulator of citrate/malate metabolism [Transcription / Signal transduction mechanisms]
		gnl|CDD|13730	COG4567, COG4567, Response regulator consisting of a CheY-like receiver domain and a Fis-type HTH domain [Signal transduction mechanisms / Transcription]	gnl|CDD|32733	COG2909, MalT, ATP-dependent transcriptional regulator [Transcription]
		gnl|CDD|13026	COG3706, PleD, Response regulator containing a CheY-like receiver domain and a GGDEF domain [Signal transduction mechanisms]	gnl|CDD|34204	COG4566, TtrR, Response regulator [Signal transduction mechanisms]
		gnl|CDD|13027	COG3707, AmiR, Response regulator with putative antiterminator output domain [Signal transduction mechanisms]	gnl|CDD|31088	COG0745, OmpR, Response regulators consisting of a CheY-like receiver domain and a winged-helix DNA-binding domain [Signal transduction mechanisms / Transcription]
		gnl|CDD|10613	COG0745, OmpR, Response regulators consisting of a CheY-like receiver domain and a winged-helix DNA-binding domain [Signal transduction mechanisms / Transcription]	gnl|CDD|29071	cd00156, REC, Signal receiver domain; originally thought to be unique to bacteria (CheY, OmpR, NtrC, and PhoB), now recently identified in eukaroytes ETR1 Arabidopsis thaliana; this domain receives the signal from the sensor partner in a two-component systems; contains a phosphoacceptor site that is phosphorylated by histidine kinase homologs; usually found N-terminal to a DNA binding effector do…
		gnl|CDD|12258	COG2909, MalT, ATP-dependent transcriptional regulator [Transcription]
Streptomyces_coelicolor_A32 Cluster 3
>gi|21218965|ref|NP_624744.1| putative membrane transport protein [Streptomyces coelicolor A3(2)]	0.1777	gnl|CDD|25910	pfam02460, Patched, Patched family	gnl|CDD|40950	pfam00873, ACR_tran, AcrB/AcrD/AcrF family
		gnl|CDD|10761	COG1033, COG1033, Predicted exporters of the RND superfamily [General function prediction only]	gnl|CDD|31183	COG0841, AcrB, Cation/multidrug efflux pump [Defense mechanisms]
		gnl|CDD|10708	COG0841, AcrB, Cation/multidrug efflux pump [Defense mechanisms]	gnl|CDD|32544	COG2409, COG2409, Predicted drug exporters of the RND superfamily [General function prediction only]
		gnl|CDD|12069	COG2409, COG2409, Predicted drug exporters of the RND superfamily [General function prediction only]	gnl|CDD|31236	COG1033, COG1033, Predicted exporters of the RND superfamily [General function prediction only]
		gnl|CDD|13506	COG4258, COG4258, Predicted exporter [General function prediction only]	gnl|CDD|30690	COG0342, SecD, Preprotein translocase subunit SecD [Intracellular trafficking and secretion]
		gnl|CDD|23110	pfam00873, ACR_tran, AcrB/AcrD/AcrF family	gnl|CDD|43106	pfam03176, MMPL, MMPL family
		gnl|CDD|26037	pfam03176, MMPL, MMPL family
		gnl|CDD|10216	COG0342, SecD, Preprotein translocase subunit SecD [Intracellular trafficking and secretion]
>gi|21225372|ref|NP_631151.1| putative integral membrane protein. [Streptomyces coelicolor A3(2)]	0.204831	gnl|CDD|10761	COG1033, COG1033, Predicted exporters of the RND superfamily [General function prediction only]	gnl|CDD|32544	COG2409, COG2409, Predicted drug exporters of the RND superfamily [General function prediction only]
		gnl|CDD|10708	COG0841, AcrB, Cation/multidrug efflux pump [Defense mechanisms]	gnl|CDD|31236	COG1033, COG1033, Predicted exporters of the RND superfamily [General function prediction only]
		gnl|CDD|12069	COG2409, COG2409, Predicted drug exporters of the RND superfamily [General function prediction only]	gnl|CDD|43106	pfam03176, MMPL, MMPL family
		gnl|CDD|13506	COG4258, COG4258, Predicted exporter [General function prediction only]
		gnl|CDD|23110	pfam00873, ACR_tran, AcrB/AcrD/AcrF family
		gnl|CDD|26037	pfam03176, MMPL, MMPL family
		gnl|CDD|10216	COG0342, SecD, Preprotein translocase subunit SecD [Intracellular trafficking and secretion]
>gi|21225801|ref|NP_631580.1| putative integral membrane protein. [Streptomyces coelicolor A3(2)]	0.245418	gnl|CDD|10761	COG1033, COG1033, Predicted exporters of the RND superfamily [General function prediction only]	gnl|CDD|32544	COG2409, COG2409, Predicted drug exporters of the RND superfamily [General function prediction only]
		gnl|CDD|10708	COG0841, AcrB, Cation/multidrug efflux pump [Defense mechanisms]	gnl|CDD|31236	COG1033, COG1033, Predicted exporters of the RND superfamily [General function prediction only]
		gnl|CDD|12069	COG2409, COG2409, Predicted drug exporters of the RND superfamily [General function prediction only]	gnl|CDD|43106	pfam03176, MMPL, MMPL family
		gnl|CDD|13506	COG4258, COG4258, Predicted exporter [General function prediction only]
		gnl|CDD|23110	pfam00873, ACR_tran, AcrB/AcrD/AcrF family
		gnl|CDD|26037	pfam03176, MMPL, MMPL family
		gnl|CDD|10216	COG0342, SecD, Preprotein translocase subunit SecD [Intracellular trafficking and secretion]
Streptomyces_coelicolor_A32 Cluster 4
>gi|21234044|ref|NP_639621.1| putative integral membrane efflux protein [Streptomyces coelicolor A3(2)]	0.273198	gnl|CDD|26721	pfam06609, TRI12, Fungal trichothecene efflux pump (TRI12)	gnl|CDD|32452	COG2271, UhpC, Sugar phosphate permease [Carbohydrate transport and metabolism]
		gnl|CDD|11977	COG2271, UhpC, Sugar phosphate permease [Carbohydrate transport and metabolism]	gnl|CDD|32637	COG2807, CynX, Cyanate permease [Inorganic ion transport and metabolism]
		gnl|CDD|25388	pfam00083, Sugar_tr, Sugar (and other) transporter	gnl|CDD|31081	COG0738, FucP, Fucose permease [Carbohydrate transport and metabolism]
		gnl|CDD|10606	COG0738, FucP, Fucose permease [Carbohydrate transport and metabolism]	gnl|CDD|32643	COG2814, AraJ, Arabinose efflux permease [Carbohydrate transport and metabolism]
		gnl|CDD|11918	COG2211, MelB, Na+/melibiose symporter and related transporters [Carbohydrate transport and metabolism]	gnl|CDD|45869	pfam05977, DUF894, Bacterial protein of unknown function (DUF894)
		gnl|CDD|12168	COG2814, AraJ, Arabinose efflux permease [Carbohydrate transport and metabolism]	gnl|CDD|40184	pfam00083, Sugar_tr, Sugar (and other) transporter
		gnl|CDD|24850	pfam05977, DUF894, Bacterial protein of unknown function (DUF894)
>gi|21234306|ref|NP_639917.1| putative integral membrane efflux protein [Streptomyces coelicolor A3(2)]	0.273198	gnl|CDD|26721	pfam06609, TRI12, Fungal trichothecene efflux pump (TRI12)	gnl|CDD|32452	COG2271, UhpC, Sugar phosphate permease [Carbohydrate transport and metabolism]
		gnl|CDD|11977	COG2271, UhpC, Sugar phosphate permease [Carbohydrate transport and metabolism]	gnl|CDD|32637	COG2807, CynX, Cyanate permease [Inorganic ion transport and metabolism]
		gnl|CDD|25388	pfam00083, Sugar_tr, Sugar (and other) transporter	gnl|CDD|31081	COG0738, FucP, Fucose permease [Carbohydrate transport and metabolism]
		gnl|CDD|10606	COG0738, FucP, Fucose permease [Carbohydrate transport and metabolism]	gnl|CDD|32643	COG2814, AraJ, Arabinose efflux permease [Carbohydrate transport and metabolism]
		gnl|CDD|11918	COG2211, MelB, Na+/melibiose symporter and related transporters [Carbohydrate transport and metabolism]	gnl|CDD|45869	pfam05977, DUF894, Bacterial protein of unknown function (DUF894)
		gnl|CDD|12168	COG2814, AraJ, Arabinose efflux permease [Carbohydrate transport and metabolism]	gnl|CDD|40184	pfam00083, Sugar_tr, Sugar (and other) transporter
		gnl|CDD|24850	pfam05977, DUF894, Bacterial protein of unknown function (DUF894)
>gi|21224295|ref|NP_630074.1| putative transport protein [Streptomyces coelicolor A3(2)]	0.237265	gnl|CDD|11977	COG2271, UhpC, Sugar phosphate permease [Carbohydrate transport and metabolism]	gnl|CDD|32452	COG2271, UhpC, Sugar phosphate permease [Carbohydrate transport and metabolism]
		gnl|CDD|25388	pfam00083, Sugar_tr, Sugar (and other) transporter	gnl|CDD|32643	COG2814, AraJ, Arabinose efflux permease [Carbohydrate transport and metabolism]
		gnl|CDD|11918	COG2211, MelB, Na+/melibiose symporter and related transporters [Carbohydrate transport and metabolism]
		gnl|CDD|10606	COG0738, FucP, Fucose permease [Carbohydrate transport and metabolism]
		gnl|CDD|12168	COG2814, AraJ, Arabinose efflux permease [Carbohydrate transport and metabolism]
		gnl|CDD|24850	pfam05977, DUF894, Bacterial protein of unknown function (DUF894)
Streptomyces_coelicolor_A32 Cluster 5
>gi|21221184|ref|NP_626963.1| probable cation-transporting P-type ATPase. [Streptomyces coelicolor A3(2)]	0.149514	gnl|CDD|10431	COG0560, SerB, Phosphoserine phosphatase [Amino acid transport and metabolism]	gnl|CDD|32600	COG2608, CopZ, Copper chaperone [Inorganic ion transport and metabolism]
		gnl|CDD|11489	COG1778, COG1778, Low specificity phosphatase (HAD superfamily) [General function prediction only]	gnl|CDD|32399	COG2217, ZntA, Cation transport ATPase [Inorganic ion transport and metabolism]
		gnl|CDD|11924	COG2217, ZntA, Cation transport ATPase [Inorganic ion transport and metabolism]	gnl|CDD|40222	pfam00122, E1-E2_ATPase, E1-E2 ATPase
		gnl|CDD|10347	COG0474, MgtA, Cation transport ATPase [Inorganic ion transport and metabolism]	gnl|CDD|29471	cd00371, HMA, Heavy-metal-associated domain (HMA) is a conserved domain of approximately 30 amino acid residues found in a number of proteins that transport or detoxify heavy metals, for example, the CPx-type heavy metal ATPases and copper chaperones
		gnl|CDD|15125	pfam00122, E1-E2_ATPase, E1-E2 ATPase	gnl|CDD|30822	COG0474, MgtA, Cation transport ATPase [Inorganic ion transport and metabolism]
		gnl|CDD|10432	COG0561, Cof, Predicted hydrolases of the HAD superfamily [General function prediction only]	gnl|CDD|40783	pfam00702, Hydrolase, haloacid dehalogenase-like hydrolase
		gnl|CDD|10417	COG0546, Gph, Predicted phosphatases [General function prediction only]	gnl|CDD|32398	COG2216, KdpB, High-affinity K+ transport system, ATPase chain B [Inorganic ion transport and metabolism]
		gnl|CDD|25595	pfam00702, Hydrolase, haloacid dehalogenase-like hydrolase	gnl|CDD|40496	pfam00403, HMA, Heavy-metal-associated domain
		gnl|CDD|25505	pfam00403, HMA, Heavy-metal-associated domain
		gnl|CDD|29471	cd00371, HMA, Heavy-metal-associated domain (HMA) is a conserved domain of approximately 30 amino acid residues found in a number of proteins that transport or detoxify heavy metals, for example, the CPx-type heavy metal ATPases and copper chaperones
		gnl|CDD|11923	COG2216, KdpB, High-affinity K+ transport system, ATPase chain B [Inorganic ion transport and metabolism]
		gnl|CDD|13369	COG4087, COG4087, Soluble P-type ATPase [General function prediction only]
		gnl|CDD|12125	COG2608, CopZ, Copper chaperone [Inorganic ion transport and metabolism]
>gi|21219562|ref|NP_625341.1| putative metal transporter ATPase [Streptomyces coelicolor A3(2)]	0.256661	gnl|CDD|11489	COG1778, COG1778, Low specificity phosphatase (HAD superfamily) [General function prediction only]	gnl|CDD|32600	COG2608, CopZ, Copper chaperone [Inorganic ion transport and metabolism]
		gnl|CDD|11924	COG2217, ZntA, Cation transport ATPase [Inorganic ion transport and metabolism]	gnl|CDD|32399	COG2217, ZntA, Cation transport ATPase [Inorganic ion transport and metabolism]
		gnl|CDD|10347	COG0474, MgtA, Cation transport ATPase [Inorganic ion transport and metabolism]	gnl|CDD|40222	pfam00122, E1-E2_ATPase, E1-E2 ATPase
		gnl|CDD|15125	pfam00122, E1-E2_ATPase, E1-E2 ATPase	gnl|CDD|29471	cd00371, HMA, Heavy-metal-associated domain (HMA) is a conserved domain of approximately 30 amino acid residues found in a number of proteins that transport or detoxify heavy metals, for example, the CPx-type heavy metal ATPases and copper chaperones
		gnl|CDD|10432	COG0561, Cof, Predicted hydrolases of the HAD superfamily [General function prediction only]	gnl|CDD|30822	COG0474, MgtA, Cation transport ATPase [Inorganic ion transport and metabolism]
		gnl|CDD|25595	pfam00702, Hydrolase, haloacid dehalogenase-like hydrolase	gnl|CDD|40783	pfam00702, Hydrolase, haloacid dehalogenase-like hydrolase
		gnl|CDD|25505	pfam00403, HMA, Heavy-metal-associated domain	gnl|CDD|32398	COG2216, KdpB, High-affinity K+ transport system, ATPase chain B [Inorganic ion transport and metabolism]
		gnl|CDD|29471	cd00371, HMA, Heavy-metal-associated domain (HMA) is a conserved domain of approximately 30 amino acid residues found in a number of proteins that transport or detoxify heavy metals, for example, the CPx-type heavy metal ATPases and copper chaperones	gnl|CDD|40496	pfam00403, HMA, Heavy-metal-associated domain
		gnl|CDD|11923	COG2216, KdpB, High-affinity K+ transport system, ATPase chain B [Inorganic ion transport and metabolism]
		gnl|CDD|13369	COG4087, COG4087, Soluble P-type ATPase [General function prediction only]
		gnl|CDD|12125	COG2608, CopZ, Copper chaperone [Inorganic ion transport and metabolism]
Streptomyces_coelicolor_A32 Cluster 6
>gi|32141238|ref|NP_733639.1| putative serine/threonine protein kinase (fragment) [Streptomyces coelicolor A3(2)]	0.388497	gnl|CDD|12965	COG3642, COG3642, Mn2+-dependent serine/threonine protein kinase [Signal transduction mechanisms]	gnl|CDD|29142	cd00180, S_TKc, Serine/Threonine protein kinases, catalytic domain
		gnl|CDD|24517	pfam01153, Glypican, Glypican	gnl|CDD|40170	pfam00069, Pkinase, Protein kinase domain
		gnl|CDD|29142	cd00180, S_TKc, Serine/Threonine protein kinases, catalytic domain	gnl|CDD|30861	COG0515, SPS1, Serine/threonine protein kinase [General function prediction only / Signal transduction mechanisms / Transcription / DNA replication, recombination, and repair]
		gnl|CDD|27239	pfam07132, Harpin, Harpin protein (HrpN)	gnl|CDD|29101	cd00161, RICIN, Ricin-type beta-trefoil; Carbohydrate-binding domain formed from presumed gene triplication
		gnl|CDD|25296	smart00220, S_TKc, Serine/Threonine protein kinases, catalytic domain; Phosphotransferases	gnl|CDD|48017	smart00750, KIND, kinase non-catalytic C-lobe domain; It is an interaction domain identified as being similar to the C-terminal protein kinase catalytic fold (C lobe)
		gnl|CDD|29101	cd00161, RICIN, Ricin-type beta-trefoil; Carbohydrate-binding domain formed from presumed gene triplication	gnl|CDD|47549	smart00219, TyrKc, Tyrosine kinase, catalytic domain; Phosphotransferases
		gnl|CDD|24943	pfam06070, Herpes_UL32, Herpesvirus large structural phosphoprotein UL32	gnl|CDD|47550	smart00220, S_TKc, Serine/Threonine protein kinases, catalytic domain; Phosphotransferases
		gnl|CDD|22803	smart00458, RICIN, Ricin-type beta-trefoil; Carbohydrate-binding domain formed from presumed gene triplication	gnl|CDD|47764	smart00458, RICIN, Ricin-type beta-trefoil; Carbohydrate-binding domain formed from presumed gene triplication
		gnl|CDD|29154	cd00192, TyrKc, Tyrosine kinase, catalytic domain	gnl|CDD|33440	COG3642, COG3642, Mn2+-dependent serine/threonine protein kinase [Signal transduction mechanisms]
		gnl|CDD|25146	pfam06273, eIF-4B, Plant specific eukaryotic initiation factor 4B	gnl|CDD|29154	cd00192, TyrKc, Tyrosine kinase, catalytic domain
		gnl|CDD|10386	COG0515, SPS1, Serine/threonine protein kinase [General function prediction only / Signal transduction mechanisms / Transcription / DNA replication, recombination, and repair]
		gnl|CDD|13525	COG4278, COG4278, Uncharacterized conserved protein [Function unknown]
		gnl|CDD|24220	smart00219, TyrKc, Tyrosine kinase, catalytic domain; Phosphotransferases
		gnl|CDD|25380	pfam00069, Pkinase, Protein kinase domain
		gnl|CDD|23980	pfam05756, S-antigen, S-antigen protein
		gnl|CDD|24339	smart00750, KIND, kinase non-catalytic C-lobe domain; It is an interaction domain identified as being similar to the C-terminal protein kinase catalytic fold (C lobe)
>gi|21222874|ref|NP_628653.1| putative serine/threonine protein kinase [Streptomyces coelicolor A3(2)]	0.436778	gnl|CDD|12965	COG3642, COG3642, Mn2+-dependent serine/threonine protein kinase [Signal transduction mechanisms]	gnl|CDD|29142	cd00180, S_TKc, Serine/Threonine protein kinases, catalytic domain
		gnl|CDD|29142	cd00180, S_TKc, Serine/Threonine protein kinases, catalytic domain	gnl|CDD|40170	pfam00069, Pkinase, Protein kinase domain
		gnl|CDD|27239	pfam07132, Harpin, Harpin protein (HrpN)	gnl|CDD|40737	pfam00652, Ricin_B_lectin, QXW lectin repeat
		gnl|CDD|25296	smart00220, S_TKc, Serine/Threonine protein kinases, catalytic domain; Phosphotransferases	gnl|CDD|30861	COG0515, SPS1, Serine/threonine protein kinase [General function prediction only / Signal transduction mechanisms / Transcription / DNA replication, recombination, and repair]
		gnl|CDD|29101	cd00161, RICIN, Ricin-type beta-trefoil; Carbohydrate-binding domain formed from presumed gene triplication	gnl|CDD|29101	cd00161, RICIN, Ricin-type beta-trefoil; Carbohydrate-binding domain formed from presumed gene triplication
		gnl|CDD|16792	pfam00652, Ricin_B_lectin, QXW lectin repeat	gnl|CDD|48017	smart00750, KIND, kinase non-catalytic C-lobe domain; It is an interaction domain identified as being similar to the C-terminal protein kinase catalytic fold (C lobe)
		gnl|CDD|24943	pfam06070, Herpes_UL32, Herpesvirus large structural phosphoprotein UL32	gnl|CDD|47549	smart00219, TyrKc, Tyrosine kinase, catalytic domain; Phosphotransferases
		gnl|CDD|22803	smart00458, RICIN, Ricin-type beta-trefoil; Carbohydrate-binding domain formed from presumed gene triplication	gnl|CDD|47550	smart00220, S_TKc, Serine/Threonine protein kinases, catalytic domain; Phosphotransferases
		gnl|CDD|23866	pfam05642, Sporozoite_P67, Sporozoite P67 surface antigen	gnl|CDD|47764	smart00458, RICIN, Ricin-type beta-trefoil; Carbohydrate-binding domain formed from presumed gene triplication
		gnl|CDD|29154	cd00192, TyrKc, Tyrosine kinase, catalytic domain	gnl|CDD|33440	COG3642, COG3642, Mn2+-dependent serine/threonine protein kinase [Signal transduction mechanisms]
		gnl|CDD|10386	COG0515, SPS1, Serine/threonine protein kinase [General function prediction only / Signal transduction mechanisms / Transcription / DNA replication, recombination, and repair]	gnl|CDD|29154	cd00192, TyrKc, Tyrosine kinase, catalytic domain
		gnl|CDD|11226	COG1512, COG1512, Beta-propeller domains of methanol dehydrogenase type [General function prediction only]
		gnl|CDD|24220	smart00219, TyrKc, Tyrosine kinase, catalytic domain; Phosphotransferases
		gnl|CDD|25380	pfam00069, Pkinase, Protein kinase domain
		gnl|CDD|23980	pfam05756, S-antigen, S-antigen protein
		gnl|CDD|24339	smart00750, KIND, kinase non-catalytic C-lobe domain; It is an interaction domain identified as being similar to the C-terminal protein kinase catalytic fold (C lobe)
Streptomyces_coelicolor_A32 Cluster 7
>gi|21225410|ref|NP_631189.1| putative transmembrane efflux protein [Streptomyces coelicolor A3(2)]	0.262925	gnl|CDD|26721	pfam06609, TRI12, Fungal trichothecene efflux pump (TRI12)	gnl|CDD|32452	COG2271, UhpC, Sugar phosphate permease [Carbohydrate transport and metabolism]
		gnl|CDD|12443	COG3104, PTR2, Dipeptide/tripeptide permease [Amino acid transport and metabolism]	gnl|CDD|32637	COG2807, CynX, Cyanate permease [Inorganic ion transport and metabolism]
		gnl|CDD|12162	COG2807, CynX, Cyanate permease [Inorganic ion transport and metabolism]	gnl|CDD|31081	COG0738, FucP, Fucose permease [Carbohydrate transport and metabolism]
		gnl|CDD|11930	COG2223, NarK, Nitrate/nitrite transporter [Inorganic ion transport and metabolism]	gnl|CDD|32643	COG2814, AraJ, Arabinose efflux permease [Carbohydrate transport and metabolism]
		gnl|CDD|11977	COG2271, UhpC, Sugar phosphate permease [Carbohydrate transport and metabolism]	gnl|CDD|45869	pfam05977, DUF894, Bacterial protein of unknown function (DUF894)
		gnl|CDD|25388	pfam00083, Sugar_tr, Sugar (and other) transporter	gnl|CDD|32405	COG2223, NarK, Nitrate/nitrite transporter [Inorganic ion transport and metabolism]
		gnl|CDD|10606	COG0738, FucP, Fucose permease [Carbohydrate transport and metabolism]	gnl|CDD|40184	pfam00083, Sugar_tr, Sugar (and other) transporter
		gnl|CDD|12168	COG2814, AraJ, Arabinose efflux permease [Carbohydrate transport and metabolism]	gnl|CDD|32918	COG3104, PTR2, Dipeptide/tripeptide permease [Amino acid transport and metabolism]
		gnl|CDD|24850	pfam05977, DUF894, Bacterial protein of unknown function (DUF894)
>gi|21222063|ref|NP_627842.1| putative transmembrane efflux protein [Streptomyces coelicolor A3(2)]	0.197496	gnl|CDD|26721	pfam06609, TRI12, Fungal trichothecene efflux pump (TRI12)	gnl|CDD|32452	COG2271, UhpC, Sugar phosphate permease [Carbohydrate transport and metabolism]
		gnl|CDD|12443	COG3104, PTR2, Dipeptide/tripeptide permease [Amino acid transport and metabolism]	gnl|CDD|32643	COG2814, AraJ, Arabinose efflux permease [Carbohydrate transport and metabolism]
		gnl|CDD|12162	COG2807, CynX, Cyanate permease [Inorganic ion transport and metabolism]	gnl|CDD|40184	pfam00083, Sugar_tr, Sugar (and other) transporter
		gnl|CDD|11930	COG2223, NarK, Nitrate/nitrite transporter [Inorganic ion transport and metabolism]
		gnl|CDD|11977	COG2271, UhpC, Sugar phosphate permease [Carbohydrate transport and metabolism]
		gnl|CDD|25388	pfam00083, Sugar_tr, Sugar (and other) transporter
		gnl|CDD|11918	COG2211, MelB, Na+/melibiose symporter and related transporters [Carbohydrate transport and metabolism]
		gnl|CDD|12168	COG2814, AraJ, Arabinose efflux permease [Carbohydrate transport and metabolism]
		gnl|CDD|24850	pfam05977, DUF894, Bacterial protein of unknown function (DUF894)
Streptomyces_coelicolor_A32 Cluster 8
>gi|21220995|ref|NP_626774.1| probable transmembrane transport protein. [Streptomyces coelicolor A3(2)]	0.225496	gnl|CDD|11977	COG2271, UhpC, Sugar phosphate permease [Carbohydrate transport and metabolism]
		gnl|CDD|25388	pfam00083, Sugar_tr, Sugar (and other) transporter
		gnl|CDD|12168	COG2814, AraJ, Arabinose efflux permease [Carbohydrate transport and metabolism]
		gnl|CDD|24850	pfam05977, DUF894, Bacterial protein of unknown function (DUF894)
>gi|21224288|ref|NP_630067.1| export protein [Streptomyces coelicolor A3(2)]	0.574655	gnl|CDD|11977	COG2271, UhpC, Sugar phosphate permease [Carbohydrate transport and metabolism]
		gnl|CDD|25388	pfam00083, Sugar_tr, Sugar (and other) transporter
		gnl|CDD|11918	COG2211, MelB, Na+/melibiose symporter and related transporters [Carbohydrate transport and metabolism]
		gnl|CDD|12168	COG2814, AraJ, Arabinose efflux permease [Carbohydrate transport and metabolism]
		gnl|CDD|24850	pfam05977, DUF894, Bacterial protein of unknown function (DUF894)
Streptomyces_coelicolor_A32 Cluster 9
>gi|21221935|ref|NP_627714.1| putative ATP-binding protein [Streptomyces coelicolor A3(2)]	0.414569	gnl|CDD|23866	pfam05642, Sporozoite_P67, Sporozoite P67 surface antigen
		gnl|CDD|24679	pfam03154, Atrophin-1, Atrophin-1 family
>gi|21225172|ref|NP_630951.1| putative ATP-binding protein [Streptomyces coelicolor A3(2)]	0.494362	gnl|CDD|26495	pfam06333, TRAP_240kDa, TRAP240
		gnl|CDD|24943	pfam06070, Herpes_UL32, Herpesvirus large structural phosphoprotein UL32
		gnl|CDD|23866	pfam05642, Sporozoite_P67, Sporozoite P67 surface antigen
		gnl|CDD|12403	COG3064, TolA, Membrane protein involved in colicin uptake [Cell envelope biogenesis, outer membrane]
		gnl|CDD|24679	pfam03154, Atrophin-1, Atrophin-1 family
Streptomyces_coelicolor_A32 Cluster 10
>gi|21224127|ref|NP_629906.1| putative transmembrane transport protein [Streptomyces coelicolor A3(2)]	0.219802	gnl|CDD|10348	COG0475, KefB, Kef-type K+ transport systems, membrane components [Inorganic ion transport and metabolism]	gnl|CDD|30823	COG0475, KefB, Kef-type K+ transport systems, membrane components [Inorganic ion transport and metabolism]
		gnl|CDD|12599	COG3263, COG3263, NhaP-type Na+/H+ and K+/H+ antiporters with a unique C-terminal domain [Inorganic ion transport and metabolism]	gnl|CDD|34270	COG4651, RosB, Kef-type K+ transport system, predicted NAD-binding component [Inorganic ion transport and metabolism]
		gnl|CDD|13795	COG4651, RosB, Kef-type K+ transport system, predicted NAD-binding component [Inorganic ion transport and metabolism]
		gnl|CDD|25668	pfam00999, Na_H_Exchanger, Sodium/hydrogen exchanger family
>gi|21222018|ref|NP_627797.1| putative transmembrane transport protein [Streptomyces coelicolor A3(2)]	0.290082	gnl|CDD|10348	COG0475, KefB, Kef-type K+ transport systems, membrane components [Inorganic ion transport and metabolism]	gnl|CDD|30823	COG0475, KefB, Kef-type K+ transport systems, membrane components [Inorganic ion transport and metabolism]
		gnl|CDD|13795	COG4651, RosB, Kef-type K+ transport system, predicted NAD-binding component [Inorganic ion transport and metabolism]
		gnl|CDD|25668	pfam00999, Na_H_Exchanger, Sodium/hydrogen exchanger family
Streptomyces_coelicolor_A32 Cluster 11
>gi|21218597|ref|NP_624376.1| putative Na+/H+ antiporter [Streptomyces coelicolor A3(2)]	0.200876	gnl|CDD|27072	pfam06965, Na_H_antiport_1, Na+/H+ antiporter 1	gnl|CDD|46849	pfam06965, Na_H_antiport_1, Na+/H+ antiporter 1
>gi|21226081|ref|NP_631860.1| putative Na+/H+ antiporter. [Streptomyces coelicolor A3(2)]	0.200876	gnl|CDD|27072	pfam06965, Na_H_antiport_1, Na+/H+ antiporter 1	gnl|CDD|46849	pfam06965, Na_H_antiport_1, Na+/H+ antiporter 1
Streptomyces_coelicolor_A32 Cluster 12
>gi|21222598|ref|NP_628377.1| putative NLP/P60-family secreted protein [Streptomyces coelicolor A3(2)]	0.675026	gnl|CDD|10659	COG0791, Spr, Cell wall-associated hydrolases (invasion-associated proteins) [Cell envelope biogenesis, outer membrane]	gnl|CDD|31134	COG0791, Spr, Cell wall-associated hydrolases (invasion-associated proteins) [Cell envelope biogenesis, outer membrane]
		gnl|CDD|13197	COG3883, COG3883, Uncharacterized protein conserved in bacteria [Function unknown]	gnl|CDD|40954	pfam00877, NLPC_P60, NlpC/P60 family
		gnl|CDD|11292	COG1579, COG1579, Zn-ribbon protein, possibly nucleic acid-binding [General function prediction only]
		gnl|CDD|10293	COG0419, SbcC, ATPase involved in DNA repair [DNA replication, recombination, and repair]
		gnl|CDD|23111	pfam00877, NLPC_P60, NlpC/P60 family
		gnl|CDD|10914	COG1196, Smc, Chromosome segregation ATPases [Cell division and chromosome partitioning]
		gnl|CDD|14075	COG4942, COG4942, Membrane-bound metallopeptidase [Cell division and chromosome partitioning]
>gi|21225306|ref|NP_631085.1| putative secreted protein. [Streptomyces coelicolor A3(2)]	0.611434	gnl|CDD|11009	COG1293, COG1293, Predicted RNA-binding protein homologous to eukaryotic snRNP [Transcription]	gnl|CDD|31134	COG0791, Spr, Cell wall-associated hydrolases (invasion-associated proteins) [Cell envelope biogenesis, outer membrane]
		gnl|CDD|10659	COG0791, Spr, Cell wall-associated hydrolases (invasion-associated proteins) [Cell envelope biogenesis, outer membrane]	gnl|CDD|40954	pfam00877, NLPC_P60, NlpC/P60 family
		gnl|CDD|13197	COG3883, COG3883, Uncharacterized protein conserved in bacteria [Function unknown]
		gnl|CDD|10339	COG0466, Lon, ATP-dependent Lon protease, bacterial type [Posttranslational modification, protein turnover, chaperones]
		gnl|CDD|14405	COG5283, COG5283, Phage-related tail protein [Function unknown]
		gnl|CDD|10293	COG0419, SbcC, ATPase involved in DNA repair [DNA replication, recombination, and repair]
		gnl|CDD|16998	pfam01576, Myosin_tail_1, Myosin tail
		gnl|CDD|23111	pfam00877, NLPC_P60, NlpC/P60 family
		gnl|CDD|10914	COG1196, Smc, Chromosome segregation ATPases [Cell division and chromosome partitioning]
		gnl|CDD|23781	pfam05557, MAD, Mitotic checkpoint protein
		gnl|CDD|14075	COG4942, COG4942, Membrane-bound metallopeptidase [Cell division and chromosome partitioning]
Streptomyces_coelicolor_A32 Cluster 13
>gi|32141139|ref|NP_733530.1| putative membrane protein [Streptomyces coelicolor A3(2)]	0.716894
>gi|21219825|ref|NP_625604.1| putative membrane protein [Streptomyces coelicolor A3(2)]	0.427106
Streptomyces_coelicolor_A32 Cluster 14
>gi|21226092|ref|NP_631871.1| hypothetical protein (fragment) [Streptomyces coelicolor A3(2)]	0.236334
>gi|32141345|ref|NP_733756.1| hypothetical protein SCO7843 [Streptomyces coelicolor A3(2)]	0.236334
Streptomyces_coelicolor_A32 Cluster 15
>gi|21222962|ref|NP_628741.1| putative integral membrane protein [Streptomyces coelicolor A3(2)]	0.32151	gnl|CDD|10372	COG0501, HtpX, Zn-dependent protease with chaperone function [Posttranslational modification, protein turnover, chaperones]	gnl|CDD|41485	pfam01435, Peptidase_M48, Peptidase family M48
		gnl|CDD|23203	pfam01435, Peptidase_M48, Peptidase family M48	gnl|CDD|30847	COG0501, HtpX, Zn-dependent protease with chaperone function [Posttranslational modification, protein turnover, chaperones]
		gnl|CDD|13469	COG4219, MecR1, Antirepressor regulating drug resistance, predicted signal transduction N-terminal membrane component [Transcription / Signal transduction mechanisms]
>gi|21219616|ref|NP_625395.1| putative integral membrane protein [Streptomyces coelicolor A3(2)]	0.307862	gnl|CDD|10372	COG0501, HtpX, Zn-dependent protease with chaperone function [Posttranslational modification, protein turnover, chaperones]	gnl|CDD|41485	pfam01435, Peptidase_M48, Peptidase family M48
		gnl|CDD|23203	pfam01435, Peptidase_M48, Peptidase family M48	gnl|CDD|30847	COG0501, HtpX, Zn-dependent protease with chaperone function [Posttranslational modification, protein turnover, chaperones]
		gnl|CDD|13469	COG4219, MecR1, Antirepressor regulating drug resistance, predicted signal transduction N-terminal membrane component [Transcription / Signal transduction mechanisms]
Streptomyces_coelicolor_A32 Cluster 16
>gi|21234019|ref|NP_639596.1| hypothetical protein SCP1.20c [Streptomyces coelicolor A3(2)]	0.142972	gnl|CDD|9912	COG0037, MesJ, Predicted ATPase of the PP-loop superfamily implicated in cell cycle control [Cell division and chromosome partitioning]	gnl|CDD|30524	COG0175, CysH, 3'-phosphoadenosine 5'-phosphosulfate sulfotransferase (PAPS reductase)/FAD synthetase and related enzymes [Amino acid transport and metabolism / Coenzyme metabolism]
		gnl|CDD|30180	cd01993, Alpha_ANH_like_II, This is a subfamily of Adenine nucleotide alpha hydrolases superfamily	gnl|CDD|30180	cd01993, Alpha_ANH_like_II, This is a subfamily of Adenine nucleotide alpha hydrolases superfamily
		gnl|CDD|30173	cd01986, Alpha_ANH_like, Adenine nucleotide alpha hydrolases superfamily including N type ATP PPases and ATP sulphurylases	gnl|CDD|41234	pfam01171, ATP_bind_3, PP-loop family
		gnl|CDD|10050	COG0175, CysH, 3'-phosphoadenosine 5'-phosphosulfate sulfotransferase (PAPS reductase)/FAD synthetase and related enzymes [Amino acid transport and metabolism / Coenzyme metabolism]	gnl|CDD|30173	cd01986, Alpha_ANH_like, Adenine nucleotide alpha hydrolases superfamily including N type ATP PPases and ATP sulphurylases
		gnl|CDD|10473	COG0603, COG0603, Predicted PP-loop superfamily ATPase [General function prediction only]	gnl|CDD|30948	COG0603, COG0603, Predicted PP-loop superfamily ATPase [General function prediction only]
		gnl|CDD|25701	pfam01171, ATP_bind_3, PP-loop family	gnl|CDD|41553	pfam01507, PAPS_reduct, Phosphoadenosine phosphosulfate reductase family
		gnl|CDD|25769	pfam01507, PAPS_reduct, Phosphoadenosine phosphosulfate reductase family	gnl|CDD|30179	cd01992, PP-ATPase, N-terminal domain of predicted ATPase of the PP-loop faimly implicated in cell cycle control [Cell division and chromosome partitioning]
		gnl|CDD|30179	cd01992, PP-ATPase, N-terminal domain of predicted ATPase of the PP-loop faimly implicated in cell cycle control [Cell division and chromosome partitioning]	gnl|CDD|30168	cd01713, PAPS_reductase, This domain is found in phosphoadenosine phosphosulphate (PAPS) reductase enzymes or PAPS sulphotransferase
		gnl|CDD|30168	cd01713, PAPS_reductase, This domain is found in phosphoadenosine phosphosulphate (PAPS) reductase enzymes or PAPS sulphotransferase	gnl|CDD|30386	COG0037, MesJ, Predicted ATPase of the PP-loop superfamily implicated in cell cycle control [Cell division and chromosome partitioning]
>gi|21234331|ref|NP_639942.1| hypothetical protein SCP1.334 [Streptomyces coelicolor A3(2)]	0.142972	gnl|CDD|9912	COG0037, MesJ, Predicted ATPase of the PP-loop superfamily implicated in cell cycle control [Cell division and chromosome partitioning]	gnl|CDD|30524	COG0175, CysH, 3'-phosphoadenosine 5'-phosphosulfate sulfotransferase (PAPS reductase)/FAD synthetase and related enzymes [Amino acid transport and metabolism / Coenzyme metabolism]
		gnl|CDD|30180	cd01993, Alpha_ANH_like_II, This is a subfamily of Adenine nucleotide alpha hydrolases superfamily	gnl|CDD|30180	cd01993, Alpha_ANH_like_II, This is a subfamily of Adenine nucleotide alpha hydrolases superfamily
		gnl|CDD|30173	cd01986, Alpha_ANH_like, Adenine nucleotide alpha hydrolases superfamily including N type ATP PPases and ATP sulphurylases	gnl|CDD|41234	pfam01171, ATP_bind_3, PP-loop family
		gnl|CDD|10050	COG0175, CysH, 3'-phosphoadenosine 5'-phosphosulfate sulfotransferase (PAPS reductase)/FAD synthetase and related enzymes [Amino acid transport and metabolism / Coenzyme metabolism]	gnl|CDD|30173	cd01986, Alpha_ANH_like, Adenine nucleotide alpha hydrolases superfamily including N type ATP PPases and ATP sulphurylases
		gnl|CDD|10473	COG0603, COG0603, Predicted PP-loop superfamily ATPase [General function prediction only]	gnl|CDD|30948	COG0603, COG0603, Predicted PP-loop superfamily ATPase [General function prediction only]
		gnl|CDD|25701	pfam01171, ATP_bind_3, PP-loop family	gnl|CDD|41553	pfam01507, PAPS_reduct, Phosphoadenosine phosphosulfate reductase family
		gnl|CDD|25769	pfam01507, PAPS_reduct, Phosphoadenosine phosphosulfate reductase family	gnl|CDD|30179	cd01992, PP-ATPase, N-terminal domain of predicted ATPase of the PP-loop faimly implicated in cell cycle control [Cell division and chromosome partitioning]
		gnl|CDD|30179	cd01992, PP-ATPase, N-terminal domain of predicted ATPase of the PP-loop faimly implicated in cell cycle control [Cell division and chromosome partitioning]	gnl|CDD|30168	cd01713, PAPS_reductase, This domain is found in phosphoadenosine phosphosulphate (PAPS) reductase enzymes or PAPS sulphotransferase
		gnl|CDD|30168	cd01713, PAPS_reductase, This domain is found in phosphoadenosine phosphosulphate (PAPS) reductase enzymes or PAPS sulphotransferase	gnl|CDD|30386	COG0037, MesJ, Predicted ATPase of the PP-loop superfamily implicated in cell cycle control [Cell division and chromosome partitioning]
Streptomyces_coelicolor_A32 Cluster 17
>gi|21220170|ref|NP_625949.1| putative secreted protein [Streptomyces coelicolor A3(2)]	0.843062	gnl|CDD|27522	pfam07415, Herpes_LMP2, Gammaherpesvirus latent membrane protein (LMP2) protein	gnl|CDD|43696	pfam03777, DUF320, Small secreted domain (DUF320)
		gnl|CDD|14065	COG4932, COG4932, Predicted outer membrane protein [Cell envelope biogenesis, outer membrane]
		gnl|CDD|17390	pfam03777, DUF320, Small secreted domain (DUF320)
>gi|32141179|ref|NP_733581.1| putative secreted protein [Streptomyces coelicolor A3(2)]	0.893466	gnl|CDD|14462	COG5373, COG5373, Predicted membrane protein [Function unknown]	gnl|CDD|43696	pfam03777, DUF320, Small secreted domain (DUF320)
		gnl|CDD|14302	COG5178, PRP8, U5 snRNP spliceosome subunit [RNA processing and modification]
		gnl|CDD|6351	pfam01044, Vinculin, Vinculin family
		gnl|CDD|12454	COG3115, ZipA, Cell division protein [Cell division and chromosome partitioning]
		gnl|CDD|27522	pfam07415, Herpes_LMP2, Gammaherpesvirus latent membrane protein (LMP2) protein
		gnl|CDD|17390	pfam03777, DUF320, Small secreted domain (DUF320)
Streptomyces_coelicolor_A32 Cluster 18
>gi|21224658|ref|NP_630437.1| putative secreted chitinase [Streptomyces coelicolor A3(2)]	0.773978	gnl|CDD|9653	pfam04094, DUF390, Protein of unknown function (DUF390)	gnl|CDD|43001	pfam03067, Chitin_bind_3, Chitin binding domain
		gnl|CDD|22817	smart00495, ChtBD3, Chitin-binding domain type 3;	gnl|CDD|28918	cd00036, ChtBD3, Chitin/cellulose binding domain
		gnl|CDD|12729	COG3397, COG3397, Uncharacterized protein conserved in bacteria [Function unknown]	gnl|CDD|33204	COG3397, COG3397, Uncharacterized protein conserved in bacteria [Function unknown]
		gnl|CDD|28918	cd00036, ChtBD3, Chitin/cellulose binding domain	gnl|CDD|42792	pfam02839, CBM_5_12, Carbohydrate binding domain
		gnl|CDD|13284	COG3979, COG3979, Uncharacterized protein contain chitin-binding domain type 3 [General function prediction only]
		gnl|CDD|8393	pfam02839, CBM_5_12, Carbohydrate binding domain
		gnl|CDD|26016	pfam03067, Chitin_bind_3, Chitin binding domain
>gi|21225502|ref|NP_631281.1| secreted chitinase [Streptomyces coelicolor A3(2)]	0.782968	gnl|CDD|22817	smart00495, ChtBD3, Chitin-binding domain type 3;	gnl|CDD|43001	pfam03067, Chitin_bind_3, Chitin binding domain
		gnl|CDD|12729	COG3397, COG3397, Uncharacterized protein conserved in bacteria [Function unknown]	gnl|CDD|28918	cd00036, ChtBD3, Chitin/cellulose binding domain
		gnl|CDD|28918	cd00036, ChtBD3, Chitin/cellulose binding domain	gnl|CDD|33204	COG3397, COG3397, Uncharacterized protein conserved in bacteria [Function unknown]
		gnl|CDD|13284	COG3979, COG3979, Uncharacterized protein contain chitin-binding domain type 3 [General function prediction only]
		gnl|CDD|8393	pfam02839, CBM_5_12, Carbohydrate binding domain
		gnl|CDD|26016	pfam03067, Chitin_bind_3, Chitin binding domain
Streptomyces_coelicolor_A32 Cluster 19
>gi|21218583|ref|NP_624362.1| hypothetical protein SCO0001 [Streptomyces coelicolor A3(2)]	0.231723
>gi|21226094|ref|NP_631873.1| hypothetical protein SCO7846 [Streptomyces coelicolor A3(2)]	0.231723
Streptomyces_coelicolor_A32 Cluster 20
>gi|21223702|ref|NP_629481.1| SpdA2 protein [Streptomyces coelicolor A3(2)]	0.38291	gnl|CDD|24111	pfam05887, Trypan_PARP, Procyclic acidic repetitive protein (PARP)
>gi|21221689|ref|NP_627468.1| SpdA protein [Streptomyces coelicolor A3(2)]	0.297597	gnl|CDD|6953	pfam03092, BT1, BT1 family
Streptomyces_coelicolor_A32 Cluster 21
>gi|21223394|ref|NP_629173.1| putative lipoprotein [Streptomyces coelicolor A3(2)]	0.66901
>gi|21223395|ref|NP_629174.1| putative lipoprotein [Streptomyces coelicolor A3(2)]	0.596967
Streptomyces_coelicolor_A32 Cluster 22
>gi|21220777|ref|NP_626556.1| putative two-component system response regulator [Streptomyces coelicolor A3(2)]	0.122185	gnl|CDD|11904	COG2197, CitB, Response regulator containing a CheY-like receiver domain and an HTH DNA-binding domain [Signal transduction mechanisms / Transcription]	gnl|CDD|34367	COG4753, COG4753, Response regulator containing CheY-like receiver domain and AraC-type DNA-binding domain [Signal transduction mechanisms]
		gnl|CDD|13253	COG3947, COG3947, Response regulator containing CheY-like receiver and SARP domains [Signal transduction mechanisms]	gnl|CDD|32632	COG2771, CsgD, DNA-binding HTH domain-containing proteins [Transcription]
		gnl|CDD|13892	COG4753, COG4753, Response regulator containing CheY-like receiver domain and AraC-type DNA-binding domain [Signal transduction mechanisms]	gnl|CDD|32386	COG2204, AtoC, Response regulator containing CheY-like receiver, AAA-type ATPase, and DNA-binding domains [Signal transduction mechanisms]
		gnl|CDD|12157	COG2771, CsgD, DNA-binding HTH domain-containing proteins [Transcription]	gnl|CDD|33243	COG3437, COG3437, Response regulator containing a CheY-like receiver domain and an HD-GYP domain [Transcription / Signal transduction mechanisms]
		gnl|CDD|11908	COG2201, CheB, Chemotaxis response regulator containing a CheY-like receiver domain and a methylesterase domain [Cell motility and secretion / Signal transduction mechanisms]	gnl|CDD|32379	COG2197, CitB, Response regulator containing a CheY-like receiver domain and an HTH DNA-binding domain [Signal transduction mechanisms / Transcription]
		gnl|CDD|25324	smart00421, HTH_LUXR, helix_turn_helix, Lux Regulon; lux regulon (activates the bioluminescence operon	gnl|CDD|33728	COG3947, COG3947, Response regulator containing CheY-like receiver and SARP domains [Signal transduction mechanisms]
		gnl|CDD|12768	COG3437, COG3437, Response regulator containing a CheY-like receiver domain and an HD-GYP domain [Transcription / Signal transduction mechanisms]	gnl|CDD|40295	pfam00196, GerE, Bacterial regulatory proteins, luxR family
		gnl|CDD|12615	COG3279, LytT, Response regulator of the LytR/AlgR family [Transcription / Signal transduction mechanisms]	gnl|CDD|34205	COG4567, COG4567, Response regulator consisting of a CheY-like receiver domain and a Fis-type HTH domain [Signal transduction mechanisms / Transcription]
		gnl|CDD|29071	cd00156, REC, Signal receiver domain; originally thought to be unique to bacteria (CheY, OmpR, NtrC, and PhoB), now recently identified in eukaroytes ETR1 Arabidopsis thaliana; this domain receives the signal from the sensor partner in a two-component systems; contains a phosphoacceptor site that is phosphorylated by histidine kinase homologs; usually found N-terminal to a DNA binding effector do…	gnl|CDD|33501	COG3706, PleD, Response regulator containing a CheY-like receiver domain and a GGDEF domain [Signal transduction mechanisms]
		gnl|CDD|13729	COG4566, TtrR, Response regulator [Signal transduction mechanisms]	gnl|CDD|32383	COG2201, CheB, Chemotaxis response regulator containing a CheY-like receiver domain and a methylesterase domain [Cell motility and secretion / Signal transduction mechanisms]
		gnl|CDD|13728	COG4565, CitB, Response regulator of citrate/malate metabolism [Transcription / Signal transduction mechanisms]	gnl|CDD|33502	COG3707, AmiR, Response regulator with putative antiterminator output domain [Signal transduction mechanisms]
		gnl|CDD|11911	COG2204, AtoC, Response regulator containing CheY-like receiver, AAA-type ATPase, and DNA-binding domains [Signal transduction mechanisms]	gnl|CDD|33090	COG3279, LytT, Response regulator of the LytR/AlgR family [Transcription / Signal transduction mechanisms]
		gnl|CDD|25436	pfam00196, GerE, Bacterial regulatory proteins, luxR family	gnl|CDD|47728	smart00421, HTH_LUXR, helix_turn_helix, Lux Regulon; lux regulon (activates the bioluminescence operon
		gnl|CDD|13730	COG4567, COG4567, Response regulator consisting of a CheY-like receiver domain and a Fis-type HTH domain [Signal transduction mechanisms / Transcription]	gnl|CDD|34203	COG4565, CitB, Response regulator of citrate/malate metabolism [Transcription / Signal transduction mechanisms]
		gnl|CDD|13026	COG3706, PleD, Response regulator containing a CheY-like receiver domain and a GGDEF domain [Signal transduction mechanisms]	gnl|CDD|32733	COG2909, MalT, ATP-dependent transcriptional regulator [Transcription]
		gnl|CDD|13027	COG3707, AmiR, Response regulator with putative antiterminator output domain [Signal transduction mechanisms]	gnl|CDD|34204	COG4566, TtrR, Response regulator [Signal transduction mechanisms]
		gnl|CDD|10613	COG0745, OmpR, Response regulators consisting of a CheY-like receiver domain and a winged-helix DNA-binding domain [Signal transduction mechanisms / Transcription]	gnl|CDD|31088	COG0745, OmpR, Response regulators consisting of a CheY-like receiver domain and a winged-helix DNA-binding domain [Signal transduction mechanisms / Transcription]
		gnl|CDD|12258	COG2909, MalT, ATP-dependent transcriptional regulator [Transcription]	gnl|CDD|29071	cd00156, REC, Signal receiver domain; originally thought to be unique to bacteria (CheY, OmpR, NtrC, and PhoB), now recently identified in eukaroytes ETR1 Arabidopsis thaliana; this domain receives the signal from the sensor partner in a two-component systems; contains a phosphoacceptor site that is phosphorylated by histidine kinase homologs; usually found N-terminal to a DNA binding effector do…
>gi|21223502|ref|NP_629281.1| putative two-component system response regulator [Streptomyces coelicolor A3(2)]	0.082013	gnl|CDD|11904	COG2197, CitB, Response regulator containing a CheY-like receiver domain and an HTH DNA-binding domain [Signal transduction mechanisms / Transcription]	gnl|CDD|33219	COG3413, COG3413, Predicted DNA binding protein [General function prediction only]
		gnl|CDD|13253	COG3947, COG3947, Response regulator containing CheY-like receiver and SARP domains [Signal transduction mechanisms]	gnl|CDD|34367	COG4753, COG4753, Response regulator containing CheY-like receiver domain and AraC-type DNA-binding domain [Signal transduction mechanisms]
		gnl|CDD|13892	COG4753, COG4753, Response regulator containing CheY-like receiver domain and AraC-type DNA-binding domain [Signal transduction mechanisms]	gnl|CDD|32632	COG2771, CsgD, DNA-binding HTH domain-containing proteins [Transcription]
		gnl|CDD|12157	COG2771, CsgD, DNA-binding HTH domain-containing proteins [Transcription]	gnl|CDD|32386	COG2204, AtoC, Response regulator containing CheY-like receiver, AAA-type ATPase, and DNA-binding domains [Signal transduction mechanisms]
		gnl|CDD|12744	COG3413, COG3413, Predicted DNA binding protein [General function prediction only]	gnl|CDD|33243	COG3437, COG3437, Response regulator containing a CheY-like receiver domain and an HD-GYP domain [Transcription / Signal transduction mechanisms]
		gnl|CDD|11908	COG2201, CheB, Chemotaxis response regulator containing a CheY-like receiver domain and a methylesterase domain [Cell motility and secretion / Signal transduction mechanisms]	gnl|CDD|32379	COG2197, CitB, Response regulator containing a CheY-like receiver domain and an HTH DNA-binding domain [Signal transduction mechanisms / Transcription]
		gnl|CDD|25324	smart00421, HTH_LUXR, helix_turn_helix, Lux Regulon; lux regulon (activates the bioluminescence operon	gnl|CDD|33728	COG3947, COG3947, Response regulator containing CheY-like receiver and SARP domains [Signal transduction mechanisms]
		gnl|CDD|12768	COG3437, COG3437, Response regulator containing a CheY-like receiver domain and an HD-GYP domain [Transcription / Signal transduction mechanisms]	gnl|CDD|40295	pfam00196, GerE, Bacterial regulatory proteins, luxR family
		gnl|CDD|12615	COG3279, LytT, Response regulator of the LytR/AlgR family [Transcription / Signal transduction mechanisms]	gnl|CDD|34205	COG4567, COG4567, Response regulator consisting of a CheY-like receiver domain and a Fis-type HTH domain [Signal transduction mechanisms / Transcription]
		gnl|CDD|29071	cd00156, REC, Signal receiver domain; originally thought to be unique to bacteria (CheY, OmpR, NtrC, and PhoB), now recently identified in eukaroytes ETR1 Arabidopsis thaliana; this domain receives the signal from the sensor partner in a two-component systems; contains a phosphoacceptor site that is phosphorylated by histidine kinase homologs; usually found N-terminal to a DNA binding effector do…	gnl|CDD|32383	COG2201, CheB, Chemotaxis response regulator containing a CheY-like receiver domain and a methylesterase domain [Cell motility and secretion / Signal transduction mechanisms]
		gnl|CDD|13729	COG4566, TtrR, Response regulator [Signal transduction mechanisms]	gnl|CDD|33502	COG3707, AmiR, Response regulator with putative antiterminator output domain [Signal transduction mechanisms]
		gnl|CDD|13728	COG4565, CitB, Response regulator of citrate/malate metabolism [Transcription / Signal transduction mechanisms]	gnl|CDD|33090	COG3279, LytT, Response regulator of the LytR/AlgR family [Transcription / Signal transduction mechanisms]
		gnl|CDD|11911	COG2204, AtoC, Response regulator containing CheY-like receiver, AAA-type ATPase, and DNA-binding domains [Signal transduction mechanisms]	gnl|CDD|47728	smart00421, HTH_LUXR, helix_turn_helix, Lux Regulon; lux regulon (activates the bioluminescence operon
		gnl|CDD|25436	pfam00196, GerE, Bacterial regulatory proteins, luxR family	gnl|CDD|34203	COG4565, CitB, Response regulator of citrate/malate metabolism [Transcription / Signal transduction mechanisms]
		gnl|CDD|13730	COG4567, COG4567, Response regulator consisting of a CheY-like receiver domain and a Fis-type HTH domain [Signal transduction mechanisms / Transcription]	gnl|CDD|32733	COG2909, MalT, ATP-dependent transcriptional regulator [Transcription]
		gnl|CDD|13026	COG3706, PleD, Response regulator containing a CheY-like receiver domain and a GGDEF domain [Signal transduction mechanisms]	gnl|CDD|34204	COG4566, TtrR, Response regulator [Signal transduction mechanisms]
		gnl|CDD|13027	COG3707, AmiR, Response regulator with putative antiterminator output domain [Signal transduction mechanisms]	gnl|CDD|31088	COG0745, OmpR, Response regulators consisting of a CheY-like receiver domain and a winged-helix DNA-binding domain [Signal transduction mechanisms / Transcription]
		gnl|CDD|10613	COG0745, OmpR, Response regulators consisting of a CheY-like receiver domain and a winged-helix DNA-binding domain [Signal transduction mechanisms / Transcription]	gnl|CDD|44453	pfam04545, Sigma70_r4, Sigma-70, region 4
		gnl|CDD|12258	COG2909, MalT, ATP-dependent transcriptional regulator [Transcription]	gnl|CDD|29071	cd00156, REC, Signal receiver domain; originally thought to be unique to bacteria (CheY, OmpR, NtrC, and PhoB), now recently identified in eukaroytes ETR1 Arabidopsis thaliana; this domain receives the signal from the sensor partner in a two-component systems; contains a phosphoacceptor site that is phosphorylated by histidine kinase homologs; usually found N-terminal to a DNA binding effector do…
Streptomyces_coelicolor_A32 Cluster 23
>gi|21220713|ref|NP_626492.1| putative TetR-family transcriptional regulator. [Streptomyces coelicolor A3(2)]	0.170921	gnl|CDD|7613	pfam00440, TetR_N, Bacterial regulatory proteins, tetR family	gnl|CDD|40531	pfam00440, TetR_N, Bacterial regulatory proteins, tetR family
		gnl|CDD|11025	COG1309, AcrR, Transcriptional regulator [Transcription]	gnl|CDD|31500	COG1309, AcrR, Transcriptional regulator [Transcription]
>gi|21224448|ref|NP_630227.1| putative transcriptional regulator [Streptomyces coelicolor A3(2)]	0.239678	gnl|CDD|7613	pfam00440, TetR_N, Bacterial regulatory proteins, tetR family	gnl|CDD|40531	pfam00440, TetR_N, Bacterial regulatory proteins, tetR family
		gnl|CDD|11025	COG1309, AcrR, Transcriptional regulator [Transcription]	gnl|CDD|31500	COG1309, AcrR, Transcriptional regulator [Transcription]
Streptomyces_coelicolor_A32 Cluster 24
>gi|21234007|ref|NP_639584.1| hypothetical protein SCP1.08c [Streptomyces coelicolor A3(2)]	0.207602
>gi|21234343|ref|NP_639954.1| hypothetical protein SCP1.346 [Streptomyces coelicolor A3(2)]	0.207602
Streptomyces_coelicolor_A32 Cluster 25
>gi|21234028|ref|NP_639605.1| hypothetical protein SCP1.29 [Streptomyces coelicolor A3(2)]	0.133
>gi|21234322|ref|NP_639933.1| hypothetical protein SCP1.325c [Streptomyces coelicolor A3(2)]	0.133
Streptomyces_coelicolor_A32 Cluster 26
>gi|21221657|ref|NP_627436.1| putative secreted protein [Streptomyces coelicolor A3(2)]	0.857865
>gi|21219564|ref|NP_625343.1| putative secreted protein [Streptomyces coelicolor A3(2)]	0.851852
Streptomyces_coelicolor_A32 Cluster 27
>gi|21218589|ref|NP_624368.1| hypothetical protein SCO0007 [Streptomyces coelicolor A3(2)]	0.215764
>gi|21226089|ref|NP_631868.1| hypothetical protein SCO7840 [Streptomyces coelicolor A3(2)]	0.215764
Streptomyces_coelicolor_A32 Cluster 28
>gi|21234031|ref|NP_639608.1| hypothetical protein SCP1.32c [Streptomyces coelicolor A3(2)]	0.148864
>gi|21234319|ref|NP_639930.1| hypothetical protein SCP1.322 [Streptomyces coelicolor A3(2)]	0.148864
Streptomyces_coelicolor_A32 Cluster 29
>gi|21218590|ref|NP_624369.1| hypothetical protein SCO0008 [Streptomyces coelicolor A3(2)]	0.460031
>gi|21226088|ref|NP_631867.1| hypothetical protein SCO7839 [Streptomyces coelicolor A3(2)]	0.460031
Streptomyces_coelicolor_A32 Cluster 30
>gi|21234067|ref|NP_639644.1| hypothetical protein SCP1.69c [Streptomyces coelicolor A3(2)]	0.48254
>gi|21234283|ref|NP_639894.1| hypothetical protein SCP1.284 [Streptomyces coelicolor A3(2)]	0.48254
Streptomyces_coelicolor_A32 Cluster 31
>gi|21218599|ref|NP_624378.1| hypothetical protein SCO0017 [Streptomyces coelicolor A3(2)]	0.112867
>gi|21226079|ref|NP_631858.1| hypothetical protein SCO7830 [Streptomyces coelicolor A3(2)]	0.112867
Streptomyces_coelicolor_A32 Cluster 32
>gi|21223705|ref|NP_629484.1| SpdD2 protein [Streptomyces coelicolor A3(2)]	0.282989	gnl|CDD|27569	pfam07462, MSP1_C, Merozoite surface protein 1 (MSP1) C-terminus
>gi|21221686|ref|NP_627465.1| SpdD protein [Streptomyces coelicolor A3(2)]	0.121661
Streptomyces_coelicolor_A32 Cluster 33
>gi|21225174|ref|NP_630953.1| putative membrane protein [Streptomyces coelicolor A3(2)]	0.745197
>gi|21221933|ref|NP_627712.1| putative integral membrane protein [Streptomyces coelicolor A3(2)]	0.651684
Streptomyces_coelicolor_A32 Cluster 34
>gi|21234062|ref|NP_639639.1| hypothetical protein SCP1.64c [Streptomyces coelicolor A3(2)]	0.297827
>gi|21234288|ref|NP_639899.1| hypothetical protein SCP1.289 [Streptomyces coelicolor A3(2)]	0.297827
Streptomyces_coelicolor_A32 Cluster 35
>gi|21234065|ref|NP_639642.1| hypothetical protein SCP1.67c [Streptomyces coelicolor A3(2)]	0.177776
>gi|21234285|ref|NP_639896.1| hypothetical protein SCP1.286 [Streptomyces coelicolor A3(2)]	0.177776
Streptomyces_coelicolor_A32 Cluster 36
>gi|21220291|ref|NP_626070.1| putative small secreted protein [Streptomyces coelicolor A3(2)]	0.821683	gnl|CDD|17390	pfam03777, DUF320, Small secreted domain (DUF320)	gnl|CDD|43696	pfam03777, DUF320, Small secreted domain (DUF320)
>gi|21220171|ref|NP_625950.1| putative small membrane protein [Streptomyces coelicolor A3(2)]	0.514458	gnl|CDD|17390	pfam03777, DUF320, Small secreted domain (DUF320)	gnl|CDD|43696	pfam03777, DUF320, Small secreted domain (DUF320)
Streptomyces_coelicolor_A32 Cluster 37
>gi|21234014|ref|NP_639591.1| putative membrane protein [Streptomyces coelicolor A3(2)]	0.072449
>gi|21234336|ref|NP_639947.1| putative membrane protein [Streptomyces coelicolor A3(2)]	0.072449
Escherichia_coli_O157H7 Cluster 1
>gi|15830377|ref|NP_309150.1| putative tail fiber protein [Escherichia coli O157:H7]	0.540266	gnl|CDD|23650	pfam05424, Duffy_binding, Plasmodium Duffy binding protein
		gnl|CDD|11974	COG2268, COG2268, Uncharacterized protein conserved in bacteria [Function unknown]
		gnl|CDD|1933	pfam01391, Collagen, Collagen triple helix repeat (20 copies)
		gnl|CDD|26631	pfam06519, TolA, TolA protein
		gnl|CDD|23925	pfam05701, DUF827, Plant protein of unknown function (DUF827)
		gnl|CDD|12403	COG3064, TolA, Membrane protein involved in colicin uptake [Cell envelope biogenesis, outer membrane]
		gnl|CDD|24470	pfam00769, ERM, Ezrin/radixin/moesin family
		gnl|CDD|26749	pfam06637, PV-1, PV-1 protein (PLVAP)
		gnl|CDD|16998	pfam01576, Myosin_tail_1, Myosin tail
		gnl|CDD|27522	pfam07415, Herpes_LMP2, Gammaherpesvirus latent membrane protein (LMP2) protein
		gnl|CDD|23980	pfam05756, S-antigen, S-antigen protein
		gnl|CDD|10914	COG1196, Smc, Chromosome segregation ATPases [Cell division and chromosome partitioning]
>gi|15830098|ref|NP_308871.1| putative tail fiber protein [Escherichia coli O157:H7]	0.686199	gnl|CDD|10580	COG0711, AtpF, F0F1-type ATP synthase, subunit b [Energy production and conversion]	gnl|CDD|41441	pfam01391, Collagen, Collagen triple helix repeat (20 copies)
		gnl|CDD|1933	pfam01391, Collagen, Collagen triple helix repeat (20 copies)
		gnl|CDD|24943	pfam06070, Herpes_UL32, Herpesvirus large structural phosphoprotein UL32
		gnl|CDD|26631	pfam06519, TolA, TolA protein
		gnl|CDD|23925	pfam05701, DUF827, Plant protein of unknown function (DUF827)
		gnl|CDD|12403	COG3064, TolA, Membrane protein involved in colicin uptake [Cell envelope biogenesis, outer membrane]
		gnl|CDD|16998	pfam01576, Myosin_tail_1, Myosin tail
		gnl|CDD|27522	pfam07415, Herpes_LMP2, Gammaherpesvirus latent membrane protein (LMP2) protein
		gnl|CDD|23980	pfam05756, S-antigen, S-antigen protein
		gnl|CDD|10914	COG1196, Smc, Chromosome segregation ATPases [Cell division and chromosome partitioning]
>gi|15831062|ref|NP_309835.1| putative tail fiber protein [Escherichia coli O157:H7]	0.574707	gnl|CDD|23650	pfam05424, Duffy_binding, Plasmodium Duffy binding protein
		gnl|CDD|11974	COG2268, COG2268, Uncharacterized protein conserved in bacteria [Function unknown]
		gnl|CDD|1933	pfam01391, Collagen, Collagen triple helix repeat (20 copies)
		gnl|CDD|26631	pfam06519, TolA, TolA protein
		gnl|CDD|24768	pfam05335, DUF745, Protein of unknown function (DUF745)
		gnl|CDD|23925	pfam05701, DUF827, Plant protein of unknown function (DUF827)
		gnl|CDD|12403	COG3064, TolA, Membrane protein involved in colicin uptake [Cell envelope biogenesis, outer membrane]
		gnl|CDD|24470	pfam00769, ERM, Ezrin/radixin/moesin family
		gnl|CDD|17639	pfam05262, Borrelia_P83, Borrelia P83/100 protein
		gnl|CDD|16998	pfam01576, Myosin_tail_1, Myosin tail
		gnl|CDD|27522	pfam07415, Herpes_LMP2, Gammaherpesvirus latent membrane protein (LMP2) protein
		gnl|CDD|23980	pfam05756, S-antigen, S-antigen protein
		gnl|CDD|10914	COG1196, Smc, Chromosome segregation ATPases [Cell division and chromosome partitioning]
>gi|15831971|ref|NP_310744.1| putative tail fiber protein [Escherichia coli O157:H7]	0.568343	gnl|CDD|23650	pfam05424, Duffy_binding, Plasmodium Duffy binding protein
		gnl|CDD|1933	pfam01391, Collagen, Collagen triple helix repeat (20 copies)
		gnl|CDD|26631	pfam06519, TolA, TolA protein
		gnl|CDD|23866	pfam05642, Sporozoite_P67, Sporozoite P67 surface antigen
		gnl|CDD|23925	pfam05701, DUF827, Plant protein of unknown function (DUF827)
		gnl|CDD|12403	COG3064, TolA, Membrane protein involved in colicin uptake [Cell envelope biogenesis, outer membrane]
		gnl|CDD|24470	pfam00769, ERM, Ezrin/radixin/moesin family
		gnl|CDD|16998	pfam01576, Myosin_tail_1, Myosin tail
		gnl|CDD|27522	pfam07415, Herpes_LMP2, Gammaherpesvirus latent membrane protein (LMP2) protein
		gnl|CDD|23980	pfam05756, S-antigen, S-antigen protein
		gnl|CDD|10914	COG1196, Smc, Chromosome segregation ATPases [Cell division and chromosome partitioning]
>gi|15832195|ref|NP_310968.1| putative tail fiber protein [Escherichia coli O157:H7]	0.553901	gnl|CDD|23650	pfam05424, Duffy_binding, Plasmodium Duffy binding protein
		gnl|CDD|1933	pfam01391, Collagen, Collagen triple helix repeat (20 copies)
		gnl|CDD|26631	pfam06519, TolA, TolA protein
		gnl|CDD|23925	pfam05701, DUF827, Plant protein of unknown function (DUF827)
		gnl|CDD|12403	COG3064, TolA, Membrane protein involved in colicin uptake [Cell envelope biogenesis, outer membrane]
		gnl|CDD|24470	pfam00769, ERM, Ezrin/radixin/moesin family
		gnl|CDD|16998	pfam01576, Myosin_tail_1, Myosin tail
		gnl|CDD|27522	pfam07415, Herpes_LMP2, Gammaherpesvirus latent membrane protein (LMP2) protein
		gnl|CDD|23980	pfam05756, S-antigen, S-antigen protein
>gi|15831485|ref|NP_310258.1| putative tail fiber protein [Escherichia coli O157:H7]	0.549824	gnl|CDD|1933	pfam01391, Collagen, Collagen triple helix repeat (20 copies)
		gnl|CDD|26631	pfam06519, TolA, TolA protein
		gnl|CDD|23925	pfam05701, DUF827, Plant protein of unknown function (DUF827)
		gnl|CDD|12403	COG3064, TolA, Membrane protein involved in colicin uptake [Cell envelope biogenesis, outer membrane]
		gnl|CDD|24470	pfam00769, ERM, Ezrin/radixin/moesin family
		gnl|CDD|24017	pfam05793, TFIIF_alpha, Transcription initiation factor IIF, alpha subunit (TFIIF-alpha)
		gnl|CDD|16998	pfam01576, Myosin_tail_1, Myosin tail
		gnl|CDD|27522	pfam07415, Herpes_LMP2, Gammaherpesvirus latent membrane protein (LMP2) protein
		gnl|CDD|23980	pfam05756, S-antigen, S-antigen protein
		gnl|CDD|10914	COG1196, Smc, Chromosome segregation ATPases [Cell division and chromosome partitioning]
Escherichia_coli_O157H7 Cluster 2
>gi|15831416|ref|NP_310189.1| putative tail assembly protein [Escherichia coli O157:H7]	0.303552	gnl|CDD|13864	COG4723, COG4723, Phage-related protein, tail component [Function unknown]	gnl|CDD|46691	pfam06805, Lambda_tail_I, Bacteriophage lambda tail assembly protein I
		gnl|CDD|26914	pfam06805, Lambda_tail_I, Bacteriophage lambda tail assembly protein I	gnl|CDD|34339	COG4723, COG4723, Phage-related protein, tail component [Function unknown]
>gi|15831975|ref|NP_310748.1| putative tail assembly protein [Escherichia coli O157:H7]	0.303552	gnl|CDD|13864	COG4723, COG4723, Phage-related protein, tail component [Function unknown]	gnl|CDD|46691	pfam06805, Lambda_tail_I, Bacteriophage lambda tail assembly protein I
		gnl|CDD|26914	pfam06805, Lambda_tail_I, Bacteriophage lambda tail assembly protein I	gnl|CDD|34339	COG4723, COG4723, Phage-related protein, tail component [Function unknown]
>gi|15832199|ref|NP_310972.1| putative tail assembly protein [Escherichia coli O157:H7]	0.303552	gnl|CDD|13864	COG4723, COG4723, Phage-related protein, tail component [Function unknown]	gnl|CDD|46691	pfam06805, Lambda_tail_I, Bacteriophage lambda tail assembly protein I
		gnl|CDD|26914	pfam06805, Lambda_tail_I, Bacteriophage lambda tail assembly protein I	gnl|CDD|34339	COG4723, COG4723, Phage-related protein, tail component [Function unknown]
>gi|15830901|ref|NP_309674.1| tail assembly protein [Escherichia coli O157:H7]	0.441555	gnl|CDD|13864	COG4723, COG4723, Phage-related protein, tail component [Function unknown]	gnl|CDD|46691	pfam06805, Lambda_tail_I, Bacteriophage lambda tail assembly protein I
		gnl|CDD|26914	pfam06805, Lambda_tail_I, Bacteriophage lambda tail assembly protein I	gnl|CDD|34339	COG4723, COG4723, Phage-related protein, tail component [Function unknown]
>gi|15830095|ref|NP_308868.1| putative tail assembly protein [Escherichia coli O157:H7]	0.331454	gnl|CDD|13864	COG4723, COG4723, Phage-related protein, tail component [Function unknown]	gnl|CDD|46691	pfam06805, Lambda_tail_I, Bacteriophage lambda tail assembly protein I
		gnl|CDD|26914	pfam06805, Lambda_tail_I, Bacteriophage lambda tail assembly protein I	gnl|CDD|34339	COG4723, COG4723, Phage-related protein, tail component [Function unknown]
Escherichia_coli_O157H7 Cluster 3
>gi|15830347|ref|NP_309120.1| putative lipoprotein Rz1 protein precursor [Escherichia coli O157:H7]	0.31542
>gi|15830470|ref|NP_309243.1| putative lipoprotein Rz1 precursor [Escherichia coli O157:H7]	0.260854
>gi|15831041|ref|NP_309814.1| lipoprotein Rz1 precursor [Escherichia coli O157:H7]	0.31542
>gi|15831511|ref|NP_310284.1| lipoprotein Rz1 precursor [Escherichia coli O157:H7]	0.31542
>gi|15832220|ref|NP_310993.1| lipoprotein Rz1 precursor [Escherichia coli O157:H7]	0.31542
Escherichia_coli_O157H7 Cluster 4
>gi|15830794|ref|NP_309567.1| putative Dnase [Escherichia coli O157:H7]	0.204273	gnl|CDD|11118	COG1403, McrA, Restriction endonuclease [Defense mechanisms]	gnl|CDD|31593	COG1403, McrA, Restriction endonuclease [Defense mechanisms]
		gnl|CDD|28969	cd00085, HNHc, HNH nucleases; HNH endonuclease signature which is found in viral, prokaryotic, and eukaryotic proteins	gnl|CDD|47811	smart00507, HNHc, HNH nucleases;
		gnl|CDD|15013	smart00507, HNHc, HNH nucleases;	gnl|CDD|28969	cd00085, HNHc, HNH nucleases; HNH endonuclease signature which is found in viral, prokaryotic, and eukaryotic proteins
>gi|15831043|ref|NP_309816.1| putative Dnase [Escherichia coli O157:H7]	0.204273	gnl|CDD|11118	COG1403, McrA, Restriction endonuclease [Defense mechanisms]	gnl|CDD|31593	COG1403, McrA, Restriction endonuclease [Defense mechanisms]
		gnl|CDD|28969	cd00085, HNHc, HNH nucleases; HNH endonuclease signature which is found in viral, prokaryotic, and eukaryotic proteins	gnl|CDD|47811	smart00507, HNHc, HNH nucleases;
		gnl|CDD|15013	smart00507, HNHc, HNH nucleases;	gnl|CDD|28969	cd00085, HNHc, HNH nucleases; HNH endonuclease signature which is found in viral, prokaryotic, and eukaryotic proteins
>gi|15831222|ref|NP_309995.1| putative DNase [Escherichia coli O157:H7]	0.204273	gnl|CDD|11118	COG1403, McrA, Restriction endonuclease [Defense mechanisms]	gnl|CDD|31593	COG1403, McrA, Restriction endonuclease [Defense mechanisms]
		gnl|CDD|28969	cd00085, HNHc, HNH nucleases; HNH endonuclease signature which is found in viral, prokaryotic, and eukaryotic proteins	gnl|CDD|47811	smart00507, HNHc, HNH nucleases;
		gnl|CDD|15013	smart00507, HNHc, HNH nucleases;	gnl|CDD|28969	cd00085, HNHc, HNH nucleases; HNH endonuclease signature which is found in viral, prokaryotic, and eukaryotic proteins
>gi|15831508|ref|NP_310281.1| putative Dnase [Escherichia coli O157:H7]	0.204273	gnl|CDD|11118	COG1403, McrA, Restriction endonuclease [Defense mechanisms]	gnl|CDD|31593	COG1403, McrA, Restriction endonuclease [Defense mechanisms]
		gnl|CDD|28969	cd00085, HNHc, HNH nucleases; HNH endonuclease signature which is found in viral, prokaryotic, and eukaryotic proteins	gnl|CDD|47811	smart00507, HNHc, HNH nucleases;
		gnl|CDD|15013	smart00507, HNHc, HNH nucleases;	gnl|CDD|28969	cd00085, HNHc, HNH nucleases; HNH endonuclease signature which is found in viral, prokaryotic, and eukaryotic proteins
Escherichia_coli_O157H7 Cluster 5
>gi|15830066|ref|NP_308839.1| NinG [Escherichia coli O157:H7]	0.060626
>gi|15832757|ref|NP_311530.1| hypothetical protein ECs3503 [Escherichia coli O157:H7]	0.057098
Escherichia_coli_O157H7 Cluster 6
>gi|15830993|ref|NP_309766.1| DNA-binding protein H-NS [Escherichia coli O157:H7]	0.110685	gnl|CDD|477	smart00528, HNS, Domain in histone-like proteins of HNS family;	gnl|CDD|32740	COG2916, Hns, DNA-binding protein H-NS [General function prediction only]
		gnl|CDD|25626	pfam00816, Histone_HNS, H-NS histone family	gnl|CDD|40894	pfam00816, Histone_HNS, H-NS histone family
		gnl|CDD|12265	COG2916, Hns, DNA-binding protein H-NS [General function prediction only]	gnl|CDD|47829	smart00528, HNS, Domain in histone-like proteins of HNS family;
>gi|15832784|ref|NP_311557.1| DNA-binding protein [Escherichia coli O157:H7]	0.161842	gnl|CDD|477	smart00528, HNS, Domain in histone-like proteins of HNS family;	gnl|CDD|32740	COG2916, Hns, DNA-binding protein H-NS [General function prediction only]
		gnl|CDD|25626	pfam00816, Histone_HNS, H-NS histone family	gnl|CDD|40894	pfam00816, Histone_HNS, H-NS histone family
		gnl|CDD|12265	COG2916, Hns, DNA-binding protein H-NS [General function prediction only]	gnl|CDD|47829	smart00528, HNS, Domain in histone-like proteins of HNS family;
Escherichia_coli_O157H7 Cluster 7
>gi|15832524|ref|NP_311297.1| hypothetical protein ECs3270 [Escherichia coli O157:H7]	0.177123
>gi|15829259|ref|NP_308032.1| hypothetical protein ECs0005 [Escherichia coli O157:H7]	0.450984
Escherichia_coli_O157H7 Cluster 8
>gi|15830946|ref|NP_309719.1| hypothetical protein ECs1692 [Escherichia coli O157:H7]	0.136713	gnl|CDD|11967	COG2261, COG2261, Predicted membrane protein [Function unknown]	gnl|CDD|32442	COG2261, COG2261, Predicted membrane protein [Function unknown]
>gi|15831758|ref|NP_310531.1| hypothetical protein ECs2504 [Escherichia coli O157:H7]	0.248006	gnl|CDD|11967	COG2261, COG2261, Predicted membrane protein [Function unknown]	gnl|CDD|32442	COG2261, COG2261, Predicted membrane protein [Function unknown]
