# Supplementary material for: Simple sequence proteins in prokaryotic proteomes
Source: BMC Genomics. 2006 Jun 8;7:141. doi: 10.1186/1471-2164-7-141 (PMC1524752; doi:10.1186/1471-2164-7-141)
Supplement: Additional File 4 — Functional class codes, designations and associated keywords used by ARC computer program (see methods section) for functional classification of proteins into the respective functional class. [file 1471-2164-7-141-S4.xls]

## Sheet: Sheet1
Functional Class	Key Words
C: Cell Wall, Cell Membrane and Transporters	adhesin, anion binding, anion channel, antiport, adhesion, channel activity, cell wall, chemotaxis, channel protein, calcium channel, calcium/proton, chloride channel, cation channel, drug export, efflux, Export, extrusion, efflux, endotoxin, fibrillarin, fimbria, flagell, flocculation, H+, hemagglutinin, ion channel, k+ channel, membrane peptidase, membrane protein insertion, membrane, mechanose…
D: Cell Division and binary fission	cell division, chromosome segregation, chromosome partition
I: Information (Replication, Transcription, Translation)	aminoacylase, chromosome replication, chromosom, chaperonin, cytidine editing, conjugation, DNA , double strand, Elongation factor, excision repair, excisionase, gyrase, helicase, histone, heteroduplex, helix turn helix, helix hairpin helix, Initiation factor, initiation of replication, initiation complex, lexA , leading strand, lagging strand, mRNA, modification methylase, mismatch repair, micro…
L: Translocation and secretion	signal peptid, secretion system, secretion pathway, secretory system, secretion protein, signal recognition, transloca
R: Stress	antifreeze, cold shock, heat shock, HSP, rhodanese, starvation, stress, tannase
S: Signal and Communication	aspartate phosphatase, G protein GTPase, Histidine kinase, histidine pros kinase, histidine tele kinase, histidine phosphatase, heterotrimeric G-protein, protein kinase, phosphoprotein phosphatase, protein phosphatase, phosphorylase kinase, pheromone peptide, polo kinase, response regulator, receptor regulator, serine kinase, serine phosphatase, signal transduc, serine phosphoryl, signaling, sign…
M: Metabolism	acetylase, acetylation, acetoacetase, agmatinase, aldolase, allantoinase, aminase, amidase, amination, aminidase, amylase, acylase, acyl carrier, acyl binding, acetate carrier, acyl CoA binding, arabinosidase, amylase, arginase, asparaginase, aspartase, autolysin, arabinofuranosidase, adhesion kinase, arabinase, allantoicase, argininase, amidation, azolase, biotin, branching enzyme, biosidase, ba…
